# Supplementary material for: Bedside clinical prediction tool for mortality in critically ill children
Source: PLoS One. 2025 Apr 24;20(4):e0322050. doi: 10.1371/journal.pone.0322050 (PMC12021240; doi:10.1371/journal.pone.0322050)
Supplement: S1 File — (XLS) [file pone.0322050.s001.xls]

## Sheet: Sheet1
age_months	age_yr	sex	bmi	pneumonia	asthma	cld	respfailure	ards	sepsis_septicshock	heartfailure	myocarditis	cardiogenicshock	arrhythmia	hypoxicspell	PHThypertensivecrisis	postarrest	plasmaphreresis	solidtumor	leukemia	anemia	uppergibleeding	postop	seizure	nmd	dka	hypovolemicshock	sle	intubation	duration_ett_day	use_of_vasoactive_drugs	durationvasoactive_drug_day	use_of_crrt	multiorganfailure	dead	hb	hct	rdw	mcv	mch	mchc	wbc	n_	l_	e_	m_	b_	platelet_count	mpv	pdw
174	14.5	0	12.9576	0	0	0	1	0	0	0	0	0	0	0	0	0	0	0	0	0	0	0	1	0	0	0	1	1	6	0	0	0	1	0	10.9	33.4	12.4	88.4	28.8	32.6	14990	71.8	23.9	0	4.2	0.1	432000	8.2	7.6
191	15.9167	0	19.4734	0	0	0	0	0	0	1	0	0	0	0	0	0	0	0	0	1	0	0	0	0	0	0	0	0	0	1	30	1	1	0	5.7	16.8	13.6	79.6	27	33.9	13890	88	6.7	0.2	5	0.1	149000	9.9	8.1
22	1.83333	1	10	0	0	0	1	0	0	0	0	0	0	0	0	0	0	0	0	1	0	1	0	0	0	0	0	1	1	0	0	0	1	0	13.9	41.6	22.5	88.2	27.5	33.4	19110	61.7	33.8	1.6	2.7	0.2	735000	9.9	11.2
164	13.6667	1	12.7654	1	0	1	1	0	0	0	0	0	0	0	0	0	0	0	0	0	0	0	0	0	0	0	0	1	1	0	0	0	1	0	10.2	39.7	15.1	68.8	23.6	34.3	22610	88.9	0.8	0	4	0.3	324000	10.6	11
38	3.16667	1	11.5042	1	0	1	1	0	0	0	0	0	0	0	0	0	0	0	0	0	1	0	0	0	0	0	0	1	12	0	0	0	1	1	11.4	35.1	15.9	80	26	32.5	8450	65.9	20.9	2.8	10.3	0.1	324000	9.6	9.8
128	10.6667	1	21.5278	0	0	0	1	0	1	0	0	0	0	0	0	0	0	0	0	0	0	1	0	0	0	0	0	1	4	1	2	0	1	0	11.8	35.3	14.1	89.4	29.9	33.4	15580	88.3	7.5	0.3	3.6	0.3	288000	8	7.2
186	15.5	0	16.2278	0	0	0	0	0	1	0	0	0	0	0	0	0	0	0	0	0	0	0	0	0	0	0	0	0	0	1	0	0	1	0	9.4	29.9	22.4	76.3	24	31.4	10120	87.1	6.5	1.1	5.2	0.1	24000	8	7.2
191	15.9167	0	19.4734	0	0	0	0	0	0	0	0	0	0	0	0	0	0	0	0	1	0	1	0	0	0	0	0	1	2	1	19	1	1	0	8.4	23.4	16.1	75.2	27	35.9	17130	95.2	2.6	0	2.1	0.1	105000	9.5	9.2
159	13.25	0	16.8802	0	0	0	1	0	0	0	0	0	0	0	0	0	0	0	0	1	0	0	0	0	0	0	0	1	1	0	0	0	1	0	4.2	11.9	16.5	82.6	29.2	35.3	16860	80.3	14.9	0.1	4.6	0.1	5000	8	8.1
38	3.16667	0	17.8536	1	0	0	0	0	1	0	0	0	0	0	0	0	0	0	0	0	0	0	0	0	0	0	0	0	0	1	1	0	1	1	7.3	24.8	18.6	67.8	19.9	19.4	11530	11.4	10.5	0.1	0.1	0.1	139000	10.5	15.7
28	2.33333	0	16.1111	0	0	0	1	0	0	0	0	0	0	0	0	0	0	0	0	0	0	1	0	0	0	0	0	1	1	0	0	0	0	0	11.1	35.1	16.6	78.3	24.8	31.6	9370	76.3	19	0	4.6	0.1	234000	8.5	8.2
187	15.5833	0	22.3757	0	0	0	0	0	1	0	0	0	0	0	0	0	0	0	0	0	0	0	0	0	0	0	1	0	0	0	0	0	0	0	9.3	29.1	13.6	78	24.9	32	9510	89.9	5.5	0	4.5	0.1	287000	8.8	8.4
109	9.08333	1	20.3168	0	0	0	1	0	0	0	0	0	0	0	0	0	0	1	0	0	0	1	0	0	0	0	0	1	1	0	0	0	1	0	10.3	29.4	12	83.5	29.3	35	16240	80.1	14.3	0.4	5	0.2	294000	9.2	9.4
22	1.83333	0	11.0947	0	0	0	0	0	0	0	0	0	0	0	0	0	0	0	0	0	0	0	1	0	0	0	0	0	0	0	0	0	1	0	10	32	17.1	81.6	25.5	31.3	10910	43.1	44.5	5.9	6.4	0.1	429000	9.9	9.7
29	2.41667	1	16.4847	1	0	0	0	0	0	0	0	0	0	0	0	0	0	0	0	1	0	0	0	0	0	0	0	0	0	0	0	0	0	0	7.5	23.4	17.1	53.7	17.2	32.1	28390	56.9	34.3	0	8.5	0.3	795000	9.1	9.7
24	2	0	14.1582	0	0	0	1	0	0	0	0	0	0	0	0	0	0	0	0	0	0	0	0	0	0	0	0	1	4	0	0	0	0	0	8	24.7	16.5	91.1	29.5	32.4	7200	72.3	22	1.1	4.5	0.1	542000	8.5	7.5
21	1.75	1	14.6098	1	0	0	0	0	0	0	0	0	0	0	0	0	0	0	0	0	0	0	0	0	0	0	0	0	0	0	0	0	0	0	15.5	4.3	13.1	86.7	30.3	35	17640	27.6	57.8	1.8	12.8	0	184000	11.1	14.1
158	13.1667	0	13.7755	1	0	0	1	0	0	0	0	0	0	0	0	1	0	0	0	0	0	0	0	0	0	0	0	1	1	0	0	0	1	0	13.1	39.3	12	89.7	29.9	33.3	16630	16.5	81.5	0.2	1.4	0.4	246000	8.6	8.6
38	3.16667	0	17.8536	1	0	0	0	0	1	0	0	0	0	0	0	0	0	0	0	0	0	0	0	0	0	0	0	1	1	1	5	0	1	1	6.3	21.8	22.7	73.6	21.3	28.9	3450	44	23.9	0	3.7	0	161000	11	13.2
28	2.33333	0	16.1111	1	0	0	1	0	0	0	0	0	0	0	0	0	0	0	0	0	0	0	0	0	0	0	0	1	11	0	0	0	0	0	8.8	28.8	16.5	79.8	24.4	30.6	6740	48.9	41.8	3.9	5	0.4	400000	8.3	7.6
30	2.5	1	12.9132	0	0	1	1	0	0	0	0	0	0	0	0	0	0	0	0	0	0	0	0	0	0	0	0	1	20	1	6	0	1	1	8.3	16.6	17.2	74.3	23.2	31.2	12090	88.9	7.9	0	3	0.2	425000	10.4	10.7
21	1.75	1	12.3457	0	0	0	1	0	0	0	0	0	0	0	0	0	0	0	0	0	0	1	0	0	0	0	0	1	10	1	3	0	0	0	14.7	44.1	13.2	85.5	28.5	33.3	5490	60.8	25.3	0.5	12.9	0.5	112000	11	14
200	16.6667	0	17.313	1	0	0	0	0	1	0	0	0	0	0	0	0	0	0	0	0	0	0	0	0	0	0	1	1	4	1	7	0	0	0	16.1	46.2	13.2	90.2	31.4	34.8	2890	27.4	41.5	0	24.5	0	201000	10.7	12.5
20	1.66667	1	8.61804	0	0	0	0	0	1	0	0	0	0	0	0	0	0	0	0	0	0	0	0	0	0	0	0	0	0	0	0	0	0	0	12.1	35.7	14.4	91.1	30.9	33.9	9110	47.4	33.3	0	19.2	0.1	266000	10.1	10.1
21	1.75	1	14.5959	0	0	0	1	0	1	0	0	0	0	0	0	0	0	0	0	0	0	0	0	0	0	0	0	1	2	1	0	0	1	0	6.6	20.6	16.7	101.5	30.1	29.6	19140	43.2	44.4	0.1	12.2	0.1	458000	10.7	11.9
22	1.83333	0	11.0947	0	0	0	1	0	0	0	0	0	0	0	0	0	0	0	0	0	0	0	1	0	0	0	0	1	4	1	5	0	1	0	8.6	28.6	15.6	81.5	24.5	30.1	18990	85.9	9.4	0	4.6	0.1	126000	9.7	11.6
10	0.833333	0	14.5682	0	0	0	1	0	0	0	0	0	0	0	0	0	0	0	0	0	0	0	1	0	0	0	0	1	7	0	0	0	0	0	11.3	35.6	14.5	87.3	27.7	31.7	9680	21	70	6	2	0	236000	8.5	11.6
63	5.25	1	11.3173	1	0	0	1	0	1	0	0	0	0	0	0	0	0	0	0	0	0	0	0	0	0	0	0	1	4	1	1	0	0	0	12.7	39.1	15.2	71.7	23.3	32.5	6410	51.9	40.6	0	7.3	0.2	345000	8.1	8.2
206	17.1667	1	16.901	0	0	0	0	0	1	0	0	0	0	0	0	0	0	0	1	1	0	0	0	0	0	0	0	0	0	1	2	0	0	0	8.4	23.3	17.5	76.4	27.5	36.1	120	8.3	91.7	0	0	0	49000	9.4	11.8
137	11.4167	0	23.488	0	0	0	1	0	0	0	0	0	0	0	0	0	0	1	0	0	0	1	0	0	0	0	0	1	2	0	0	0	0	0	12.1	37.7	15.8	67.9	21.8	32.1	19340	87.9	9.2	0	2.7	0.2	452000	9.5	9.3
30	2.5	1	22.1124	0	0	0	0	0	1	0	0	0	0	0	0	0	0	0	1	1	1	0	0	0	0	0	0	1	0	1	0	0	1	1	8.9	25.9	15.1	82.2	28.3	34.4	120	8.3	91.7	0	0	0	3000	12	15.6
22	1.83333	0	14.6684	0	0	0	0	0	0	0	0	0	0	0	0	0	0	0	0	0	0	0	0	0	0	0	0	0	0	0	0	0	0	0	10.5	34.8	14.7	85.3	25.7	30.2	4390	37.8	47.4	4.3	9.6	0.9	378000	8.7	8.1
42	3.5	1	13.9792	0	0	0	0	0	1	0	0	0	0	0	0	0	0	0	1	0	0	0	0	0	0	0	0	1	12	1	11	0	1	0	8.7	24.1	13.8	76.8	27.7	36.1	60	0	0	0	0	0	25000	8.2	8.3
19	1.58333	1	12.0652	1	0	0	1	0	0	0	0	0	0	0	0	0	0	0	0	0	0	0	0	0	0	0	0	1	3	0	0	0	0	0	10.1	28.2	13.9	97.9	35.1	35.8	11330	43.4	42.3	3.7	10.5	0.1	459000	8.7	8.3
165	13.75	1	15.5556	0	0	0	0	0	1	0	0	0	0	0	0	0	0	0	0	0	0	0	0	0	0	0	0	0	0	1	2	0	0	0	12.3	37.1	15	75.4	25	33.2	4370	44.2	49.2	1.1	5.3	0.2	211000	9.5	9.5
22	1.83333	0	13.3136	0	0	0	1	0	0	0	0	0	0	0	0	0	0	0	0	0	0	0	0	0	0	0	0	1	5	0	0	0	0	0	8.3	27.4	14.7	83.5	25.3	30.3	18620	75.2	15.6	1.1	7.8	0.3	453000	9.5	10.2
216	18	0	14.0202	0	0	0	1	0	0	0	0	0	0	0	0	0	0	0	0	0	0	0	0	0	0	0	0	1	17	1	3	0	1	0	13.6	40.8	17.5	75.7	25.2	33.3	33510	88.3	2.7	0	4.5	0	249000	8.7	8.1
207	17.25	0	18.0802	0	0	0	0	0	0	0	0	0	0	0	0	0	0	0	0	0	0	1	0	0	0	0	1	0	0	0	0	0	0	0	8.8	27.4	15.2	89.3	28.7	32.1	4550	76.1	12.3	0.9	10.5	0.2	179000	10.4	12.2
42	3.5	0	14.1777	0	0	0	0	0	0	0	0	0	0	0	0	0	0	0	0	0	0	1	0	0	0	0	0	1	9	1	4	0	1	0	8.4	26.8	26.4	74.7	23.4	31.3	16280	78.2	14.2	1.3	6.1	1.3	287000	9.1	10.4
37	3.08333	0	14.7556	1	0	0	1	1	0	0	0	0	0	0	0	0	0	0	0	0	0	0	1	0	1	0	0	1	9	1	8	0	1	0	8.7	29	20.7	66.4	19.9	30	21580	83.9	14.8	0.1	1.2	0	165000	9.1	10.4
199	16.5833	0	22.3478	0	0	0	0	0	1	0	0	0	0	0	0	0	0	0	0	0	0	0	0	0	0	0	0	0	0	1	2	0	0	0	10.2	33	14.2	88.5	27.3	30.9	6910	76.5	18.1	2.6	2.5	0.3	178000	9.3	9.2
53	4.41667	1	14.5159	0	0	0	1	0	0	0	0	1	0	0	0	0	0	0	0	1	0	0	0	0	0	0	0	1	4	1	4	0	0	0	5.3	20.7	16.1	56.7	14.5	25.6	9710	70.1	20.6	1.8	6.6	0.9	181000	8.8	8.5
22	1.83333	1	16.2109	1	0	0	0	1	0	0	0	0	0	0	0	0	0	0	0	0	0	0	0	0	0	0	0	1	3	0	0	0	0	0	12.8	37.7	16.3	78.2	26.6	34	11410	79.9	17.7	0.2	1.8	0.2	665000	8.8	8.5
71	5.91667	0	20.4989	0	0	0	1	0	0	0	0	0	0	0	0	0	0	1	0	0	0	1	0	0	0	0	0	1	1	0	0	0	1	0	13.1	39.8	12.7	73.4	24.2	32.9	6700	24.3	69.3	0.9	4.9	0.6	328000	8.9	9.2
96	8	0	16.8663	0	0	0	1	0	0	0	0	0	0	0	0	0	0	0	0	0	0	1	0	0	0	0	0	1	27	1	1	0	1	0	11.5	35.2	17.5	82.1	26.8	32.7	10150	79.5	15.8	3.1	1.3	0.3	122000	8.9	9.2
180	15	1	15.427	0	0	0	1	0	0	0	0	0	0	0	0	0	0	0	0	0	1	0	0	0	0	0	0	1	7	0	0	0	1	0	13.2	41.7	13.2	87.2	27.6	31.7	13600	83.4	7.6	0	8.9	0.1	457000	9.2	9.1
18	1.5	1	12.4	0	0	0	0	0	0	0	0	0	0	0	0	0	0	0	0	0	0	1	0	0	0	0	0	1	2	0	0	0	1	0	9.3	28.4	16.8	84.8	27.8	32.7	19860	59.5	26.9	3.3	10.2	0.1	519000	8.9	9.2
29	2.41667	1	19.7035	0	0	0	0	0	1	0	0	0	0	0	0	0	0	0	0	1	0	0	0	0	0	0	0	0	0	0	0	0	1	0	6.7	23	24.9	82.1	23.9	29.1	14660	68.5	24.3	1.8	1.8	1.8	116000	8.6	8.7
84	7	1	14.6848	0	0	0	0	0	1	0	0	0	0	0	0	0	0	0	0	0	0	0	0	0	0	0	0	0	0	0	0	0	1	0	10.1	28.4	13.7	78.5	27.9	35.6	19470	87.1	5.5	2.8	4.6	0	186000	10.8	13
111	9.25	0	18.6287	1	1	0	0	0	0	0	0	0	0	0	0	0	0	0	0	0	0	0	0	0	0	0	0	0	0	0	0	0	0	0	12.9	40.6	13.5	77.8	24.7	31.8	18860	90.4	7.8	0	1.7	0.1	210000	12.3	16.1
35	2.91667	1	15.625	1	0	0	1	0	0	0	0	0	0	0	0	0	0	0	0	0	0	0	0	0	0	0	0	1	3	0	0	0	0	0	11.4	37	20.8	70.2	21.6	30.8	25160	76.8	17.7	1.6	3.5	0.4	438000	8.9	9
199	16.5833	0	21.5052	0	0	0	0	0	1	0	0	0	0	0	0	0	0	0	0	0	0	0	0	0	0	0	0	0	0	0	0	0	0	0	8.7	27.8	16.3	84.8	26.5	31.3	27210	91.1	4.7	0.1	3.9	0.2	423000	9.2	8.6
157	13.0833	0	14.348	1	0	0	1	0	0	0	0	0	0	0	0	0	0	0	0	0	0	0	0	0	0	0	0	1	11	0	0	0	1	0	12.3	38.8	14.7	84	26.6	31.7	23710	67.6	23.2	0.8	8.2	0.2	220000	11.4	12.5
17	1.41667	1	14.0163	0	0	0	1	0	0	0	0	0	0	0	0	0	0	0	0	0	0	1	0	0	0	0	0	1	2	0	0	0	0	0	11.8	33.3	22.8	87.6	31.1	35.4	15580	61.5	33.9	0.8	3.7	0.1	439000	10.5	11.5
42	3.5	0	14.2998	1	0	0	1	0	0	0	0	0	0	0	0	0	0	0	0	0	0	0	0	0	0	1	0	1	9	0	0	0	1	0	17.5	56.4	14.1	81.3	25.2	31	15610	73.2	23.1	0.2	3.3	0.2	231000	8.7	9.1
155	12.9167	1	20.8889	1	0	0	1	0	0	0	0	0	0	0	0	0	0	0	0	0	0	0	0	0	0	0	0	1	4	0	0	0	0	0	11	34	13.8	84	27.2	32.4	14480	75.4	16.2	2.3	6	0.1	344000	10	10.3
17	1.41667	0	14.5408	0	0	0	1	0	0	0	0	0	0	0	0	0	0	0	0	0	0	1	0	0	0	0	0	1	3	0	0	0	1	0	14	41.2	14.7	89	30.2	34	11520	60.3	33.2	1.3	4.9	1.3	433000	9.9	10.8
16	1.33333	0	12.4	0	0	0	1	0	1	0	0	0	0	0	0	0	0	0	0	0	0	0	0	0	0	0	0	1	5	0	0	0	0	0	15.5	46	21.3	89.1	30	33.7	32310	35.6	42.9	0	17.9	0	734000	9.4	9.8
147	12.25	1	16.8889	0	1	0	1	0	0	0	0	0	0	0	0	0	0	0	0	0	0	1	0	0	0	0	0	1	2	1	1	0	1	0	11	34.1	18.4	71	22.9	32.3	18010	84.7	10.7	0.1	4.3	0.1	75000	9.4	9.8
28	2.33333	1	14.2222	0	0	0	1	0	1	0	0	0	0	0	0	0	0	0	0	0	0	0	1	0	0	0	0	1	7	0	0	0	1	0	12.4	37.4	15.7	78.2	25.9	33.2	7270	50	38.1	5.1	6.5	0.3	263000	9.7	9.4
94	7.83333	1	13.9053	1	0	0	1	0	0	0	0	0	0	0	0	0	0	0	0	0	0	0	0	0	0	0	0	1	4	0	0	0	1	0	12.7	38.7	13.8	93.9	30.8	32.8	11970	70.4	18.7	0.1	10.6	0.1	118000	9.7	10.9
22	1.83333	0	16.5535	1	0	0	0	0	1	0	0	0	0	0	0	0	0	0	0	0	0	0	0	0	0	0	0	0	0	0	0	0	1	0	10.2	30.7	12.3	68.7	22.8	33.2	28530	92.7	5	0.1	1.9	0.3	613000	9.7	8
15	1.25	1	11.5702	0	0	0	1	0	1	0	0	0	0	0	0	0	0	0	0	0	0	0	1	0	0	0	0	1	7	1	5	1	1	0	6.8	20.1	13.7	95.3	32.2	33.8	3060	49	44.4	0.7	5.6	0.3	37000	12.1	12
194	16.1667	0	14.8333	1	0	0	0	0	0	0	0	0	0	0	0	0	0	0	0	0	0	1	0	0	0	0	0	1	5	0	0	0	0	0	8.5	28	17.2	88.9	27	30.4	7060	63.7	28.8	0.8	5.9	0.8	213000	11	12.2
11	0.916667	1	13.6095	1	0	0	1	0	0	0	0	0	0	0	0	0	0	0	0	0	0	0	0	0	0	0	0	1	5	1	1	0	0	0	13.2	39.6	13.2	89.6	29.9	33.3	8860	60.8	29.5	0.2	9.3	0.2	114000	10.1	11.1
107	8.91667	0	17.0068	0	0	0	0	0	0	0	0	0	0	0	0	0	0	0	0	0	0	0	0	0	0	0	1	0	0	0	0	1	0	0	10.5	29.9	13.3	78.1	27.4	35.1	2620	83.2	2.7	0	14.1	0	184000	11.4	15.6
20	1.66667	0	18.9181	0	0	0	1	0	0	0	0	0	0	0	0	0	0	0	0	0	0	0	0	0	0	0	1	1	10	1	8	0	1	1	14.9	47.2	13.5	82.1	25.9	31.6	11510	95.3	2.8	0	1.9	0	86000	12.7	18.7
29	2.41667	0	14.6092	1	0	0	1	0	0	0	0	0	0	0	0	0	0	0	0	0	0	0	0	0	0	0	0	1	11	0	0	0	1	0	10.2	34	16.7	74.4	22.3	30	22290	79.7	16.2	0	3.9	0.2	493000	9.6	9.7
42	3.5	0	15.2249	0	0	0	1	0	0	0	0	0	0	0	0	0	0	1	0	0	0	1	0	0	0	0	0	1	1	0	0	0	0	0	12.1	37.2	16.1	60.2	26.1	32.5	15050	88.4	9.1	0.3	2	0.2	497000	8.2	7.7
23	1.91667	0	14.9333	1	0	0	1	0	0	0	0	0	0	0	0	0	0	0	0	0	0	0	0	0	0	0	0	1	5	0	0	0	0	0	9.2	28.7	14.4	77.2	24.7	32.1	15620	84.9	12.9	0	2	0.2	491000	9	8.7
19	1.58333	0	11.0185	0	0	0	1	0	0	0	0	0	0	0	0	0	0	0	0	0	0	1	0	0	0	0	0	1	1	0	0	0	0	0	9.5	28	13.5	73.9	25.1	33.9	10060	71.1	25.8	0	3	0.1	339000	10.2	11.1
63	5.25	1	15.4321	1	0	0	0	0	0	0	0	0	0	0	0	0	0	0	0	0	0	0	0	0	0	0	0	0	0	0	0	0	0	0	10.3	31.4	16.6	68.3	22.4	32.8	11400	86.6	8	0	1.8	0	332000	9.7	12.7
17	1.41667	1	15.9897	0	0	0	1	0	1	0	0	0	0	0	0	0	0	0	0	0	1	0	1	0	0	1	0	1	11	0	0	0	1	0	9.8	28.6	21.6	58.1	19.9	34.3	23360	53	15.7	0	9.6	0	388000	10.3	13.2
15	1.25	1	16.1476	1	0	0	1	0	0	0	0	0	0	0	0	0	0	0	0	0	0	0	0	0	0	0	0	1	6	0	0	0	1	0	9.4	29.7	15.6	86.8	27.5	31.6	15060	8.4	78.7	0.9	11.1	0	239000	11.8	15.6
53	4.41667	0	12.9962	1	1	0	1	0	0	0	0	0	0	0	0	0	0	0	0	0	0	0	0	0	0	0	0	1	3	0	0	0	0	0	12.1	35.2	12.7	73	25.1	34.4	14180	81.3	11.6	0	7	0.1	207000	9.7	10.6
71	5.91667	1	12.6649	1	0	0	1	0	0	0	0	0	0	0	0	0	0	0	0	0	0	0	0	0	0	0	0	1	2	0	0	0	1	0	11.9	37.3	14.9	76	24.2	31.9	21580	77.3	16.9	0.2	4.2	1.4	549000	8.8	8.8
22	1.83333	1	14.2827	1	0	0	1	0	0	0	0	0	0	0	0	0	0	0	0	0	0	0	0	0	0	0	0	1	4	0	0	0	1	0	8.8	27.6	20.1	78	24.9	31.9	20490	55.9	34.2	0	8.1	0	168000	8.1	8.6
21	1.75	1	18.3673	1	0	0	1	1	0	0	0	0	0	0	0	0	0	0	0	0	0	0	0	0	0	0	0	1	19	0	0	0	0	0	9.5	29.3	17.3	77.7	25.2	32.4	9660	64.7	30.5	0.2	4.2	0.4	279000	9	8.6
155	12.9167	0	16.6468	1	0	0	1	0	0	0	0	0	0	0	0	0	0	0	0	0	0	0	0	0	0	0	0	1	8	0	0	0	0	0	10.6	31.5	14.2	84.9	28.6	33.7	16080	85.6	7.3	0	7	0.1	142000	10.3	11.2
191	15.9167	1	16.8962	1	0	0	1	0	0	0	0	0	0	0	0	0	0	1	0	0	0	0	0	0	0	0	0	1	10	0	0	0	0	0	12.3	34.7	14.6	84	29.8	35.4	14280	79.5	12.6	0.1	7.7	0.1	232000	11.4	13.6
18	1.5	1	13.511	1	0	0	1	0	0	0	0	0	0	0	0	0	0	0	0	0	0	0	0	0	0	0	0	1	1	0	0	0	0	0	11.2	32.9	13.4	75.5	25.7	34	13810	51.5	39.9	0	8.5	0.1	283000	10	9.8
64	5.33333	0	14	1	1	0	1	0	0	0	0	0	0	0	0	0	0	0	0	0	0	0	0	0	0	0	0	1	1	0	0	0	0	0	10.1	32.4	15.4	83.5	26	31.2	10750	83	13.9	0.2	2.8	0.1	262000	9.1	8.6
71	5.91667	1	16	0	0	0	1	0	0	0	0	0	0	0	0	0	0	0	0	0	0	0	1	0	0	0	0	1	1	0	0	0	1	0	11.8	37.5	13.1	88.4	27.8	31.5	30480	69.8	17.4	0.9	10.1	1.8	339000	9.1	9.2
50	4.16667	0	14.8703	1	0	0	1	0	0	0	0	0	0	0	0	0	0	0	0	0	0	0	1	0	0	0	0	1	2	0	0	0	1	0	9.8	30.6	13.1	77.9	24.9	32	9270	46	20	0	0	0	124000	9.2	8.7
52	4.33333	0	13.8408	1	0	0	1	0	0	0	0	0	0	0	0	0	0	0	0	0	0	0	0	0	0	0	0	1	1	0	0	0	0	0	11.3	37.5	15.5	78.8	23.7	30.1	9900	62.4	30.6	0.6	6.2	0.2	295000	10.6	12
136	11.3333	0	20.5442	0	0	0	0	0	0	0	0	0	0	0	0	0	0	1	0	0	0	1	0	0	0	0	0	0	0	0	0	0	0	0	9.9	29.4	13.8	76.8	25.8	33.7	13.8	81.3	16.9	0.2	1.4	0.2	276000	9.2	8.1
128	10.6667	0	18.8121	0	0	0	0	0	0	0	0	0	0	0	0	0	0	0	0	0	0	1	0	0	0	0	0	0	0	0	0	0	0	0	14	44.7	14.9	70.1	21.9	31.3	14.9	91	4.6	0.1	4.3	0.1	191000	9.2	8.4
167	13.9167	1	27.1627	0	0	0	1	0	0	0	0	0	0	0	0	0	0	0	0	0	0	1	0	0	0	0	0	1	1	0	0	1	0	0	9.5	29.8	14.8	69	22	31.9	16930	82.3	13.2	0	4.3	0	447000	9.2	8.6
28	2.33333	0	14.6844	0	0	0	0	0	0	0	0	0	0	0	0	0	0	0	0	0	0	0	0	0	0	0	0	0	0	0	0	0	0	0	11.6	35.4	15.4	81.2	26.6	32.8	12880	46.7	46.2	3.4	3.5	0.2	188000	9.1	9.4
90	7.5	0	9.25375	1	0	0	1	0	0	0	0	0	0	0	0	0	0	0	0	0	0	0	0	0	0	0	0	1	2	0	0	0	0	0	8.2	27.3	16.9	69.6	20.9	30	10430	69.2	23.9	0	6.8	0	632000	9.6	12
40	3.33333	0	16.609	0	0	0	1	0	0	0	0	0	0	0	0	0	0	1	0	0	0	1	0	0	0	0	0	1	1	0	0	0	0	0	11.1	34.2	14.7	79.7	25.9	32.5	22930	67.1	23.5	0	9.3	0.1	254000	8.7	8.6
14	1.16667	0	16.1983	1	0	0	1	0	0	0	0	0	0	0	0	1	0	0	0	0	0	0	0	0	0	0	0	1	3	0	0	0	1	0	9.8	32.4	15.6	85.3	25.8	30.2	15830	49.9	38.9	0.1	11	0.1	471000	9.9	10
13	1.08333	1	17.6552	0	0	0	1	0	0	0	0	0	0	0	0	0	0	0	0	0	0	1	0	0	0	0	0	1	2	0	0	0	1	0	9.5	30.5	15.8	74.8	23.3	31.1	22660	82.4	11.4	0.2	5.9	0.1	373000	9.5	9.8
26	2.16667	0	13.6246	0	0	0	1	0	1	0	0	0	0	0	0	0	0	0	0	0	0	0	0	0	0	0	0	1	4	0	0	1	1	0	8.8	28	30.7	72.9	22.9	31.4	15610	75	14.6	2.6	7.5	2.6	67000	9.6	9.8
12	1	1	16.3759	1	0	0	1	0	0	0	0	0	0	0	0	0	0	0	0	0	0	0	0	0	0	0	0	1	2	0	0	0	0	0	9.9	29.7	16.5	91.1	30.4	33.3	14300	57.5	34.9	2.5	4.9	2.5	438000	10.9	11.6
85	7.08333	1	19.025	0	0	0	1	0	0	0	0	0	0	0	0	0	0	0	0	0	0	1	0	0	0	0	0	1	4	0	0	0	0	0	14.8	43.8	14.1	81.1	27.4	33.8	12210	94	4.2	0	1.6	0.2	247000	8.5	8.7
101	8.41667	1	11.8343	0	0	0	1	0	0	0	0	0	0	0	0	0	0	0	0	0	0	0	0	0	0	0	0	1	7	0	0	0	1	0	11.5	4.27	13.9	84.3	26.9	31.9	13250	73.4	21.1	0.2	5.1	0.2	283000	9.4	9.5
13	1.08333	1	16.5289	1	0	0	1	0	0	0	0	0	0	0	0	0	0	0	0	1	0	0	0	0	0	0	0	1	33	0	0	0	1	0	8.5	26	15	83.1	27.2	32.7	6840	47.3	39.2	1.9	11.5	0.1	229000	8.4	8.2
145	12.0833	0	18.9394	0	0	0	1	1	1	0	0	0	0	0	0	0	0	0	1	1	1	0	0	0	0	0	0	1	7	1	12	0	1	1	8.9	27.1	18.7	82.9	27.2	32.8	110	9.1	63.6	9.1	18.2	0	14000	10.3	11.5
36	3	0	14.3698	0	0	0	1	0	0	0	0	0	0	0	0	0	0	1	0	0	0	1	0	0	0	0	0	1	4	0	0	0	0	0	8.9	27.3	17.2	84	27.4	32.6	10.4	65.7	30.5	0.7	3	0.1	246000	10.4	8.9
56	4.66667	0	14.0496	0	0	0	1	0	1	0	0	0	0	0	0	0	0	0	0	0	0	0	1	0	0	0	0	1	33	1	9	0	1	0	9.5	30.8	13.7	86.3	26.6	30.8	7510	85.7	8	0	0.9	0	146000	9.1	9.9
25	2.08333	0	15.0764	0	0	0	1	0	0	0	0	0	0	0	0	0	0	0	0	0	0	1	1	0	0	0	0	1	3	0	0	0	0	0	8	25.6	15.7	78.5	24.5	31.3	19460	84.3	12.8	0	2.7	0	342000	9.7	9.3
128	10.6667	1	16.5623	0	0	0	1	0	0	0	0	0	0	0	0	0	0	0	1	0	0	0	0	0	0	0	0	1	4	0	0	0	1	0	10	32.4	18.6	79.8	24.6	30.9	13260	92.8	1.7	0	5.4	0.1	157000	9.2	9.5
10	0.833333	1	15.3787	1	0	0	1	0	1	0	0	0	0	0	0	0	0	0	0	0	0	0	0	0	0	0	0	1	13	1	12	0	1	0	13.4	40.3	15	99.3	33	33.3	12430	39.9	47.4	1.1	11.2	0.4	309000	9.2	9
43	3.58333	1	15.8443	0	0	0	1	0	0	0	0	0	0	0	0	0	0	0	0	0	0	0	1	0	0	0	0	1	1	0	0	0	0	0	12.9	38.8	12.5	86.8	28.9	33.2	18790	88.3	7.4	0	3.9	0.4	257000	9.1	9.3
174	14.5	1	16.3593	1	0	0	1	0	0	0	0	0	0	0	0	0	0	0	0	1	0	0	0	0	0	0	0	1	4	0	0	0	1	0	2	9.4	21.9	78.3	16.7	21.3	5860	62.8	34.6	0	2.6	0	264000	10.2	11.1
39	3.25	0	13.7278	0	0	1	1	0	0	0	0	0	0	0	0	0	0	0	0	0	0	1	0	0	0	0	0	1	8	0	0	0	1	0	9.1	27.6	16	71.9	23.7	33	18550	78.3	16.8	0.3	4.4	0.2	274000	10.1	13.2
143	11.9167	1	13.8889	0	0	0	1	0	0	0	0	0	0	0	0	1	0	0	0	0	0	0	0	0	0	0	0	1	2	0	0	0	0	0	12.9	39.4	13.5	86.8	28.4	32.7	16460	80.7	14.1	0.7	4.3	0.2	317000	9.4	9.7
213	17.75	0	11.2475	0	0	0	1	0	0	0	0	0	0	0	0	0	0	0	0	0	0	1	0	0	0	0	0	1	3	0	0	0	0	0	9.3	28.2	16.1	78.8	26	33	10240	82.5	10.1	0	7.4	0	133000	9.5	9.9
60	5	0	14.7929	1	0	0	1	0	0	0	0	0	0	0	0	0	0	0	0	0	0	0	0	0	0	0	0	1	3	0	0	0	0	0	9.8	28.6	14.2	81.9	28.1	34.3	19930	85.4	9.4	0.7	4.3	0.2	312000	9.7	9.9
61	5.08333	0	15.8147	0	0	0	0	0	0	0	0	0	0	0	0	0	1	0	0	0	0	0	0	0	0	0	0	0	0	0	0	0	0	0	7.8	21.9	15.8	83	29.5	35.6	10240	70.5	24.2	0	5.1	0.2	65000	9.1	10.4
42	3.5	0	16	0	0	0	1	0	0	0	0	0	0	0	0	0	0	0	0	0	0	0	0	0	0	0	0	1	2	0	0	0	0	0	9.4	27.2	13	85.3	29.5	34.6	7800	79	19	0	2	0	473000	9.4	9.5
37	3.08333	1	12.3457	1	0	0	1	0	0	1	0	0	0	0	0	0	0	0	0	0	0	0	0	0	0	0	0	1	9	0	0	0	1	0	10.5	33.2	14.2	76.3	24.1	31.8	11250	53.3	18.9	16.9	9.9	1	505000	9.6	9.9
58	4.83333	0	15.2416	1	0	0	1	0	0	0	0	0	0	0	0	0	0	0	0	0	0	1	0	0	0	0	0	1	8	0	0	0	0	0	9.6	28.4	12.8	74.5	25.2	33.8	1620	43.2	51.2	0	5.6	0	186000	8.6	8.4
216	18	0	20.7031	0	0	0	0	0	0	0	0	0	0	0	0	0	0	0	1	0	0	0	0	0	0	0	1	0	0	0	0	1	0	0	10.1	28.1	16.8	79.6	26.6	11.1	3100	85.2	10.3	0	4.5	0	243000	10.1	13.3
49	4.08333	1	13.6095	1	0	0	0	0	0	1	0	0	0	0	0	0	0	0	0	0	0	0	0	0	0	0	0	0	0	0	0	0	1	0	10	30.7	16.1	85	27.7	32.6	8990	53.1	35.2	6.3	4.8	0.6	247000	10.3	13.7
138	11.5	1	9.69289	1	0	1	0	0	0	0	0	0	0	0	0	0	0	0	0	0	0	0	0	0	0	0	0	0	0	0	0	0	0	0	13.3	42.8	20.1	59.1	18.4	31.1	11760	52.9	39.7	0.2	6.6	0.6	454000	10.2	12.7
40	3.33333	1	19.3222	0	0	0	1	0	0	0	0	0	0	0	0	0	0	0	0	0	0	0	0	0	0	0	0	1	3	0	0	0	0	0	12.7	38.2	17.2	75.9	25.2	33.2	17840	70.5	20.5	2.3	6.4	0.3	489000	10.2	12.5
167	13.9167	1	31.1111	0	0	0	0	0	0	1	1	0	0	0	0	0	0	0	0	1	0	0	0	0	0	0	0	0	0	0	0	1	1	0	6.6	19.1	19.9	55.5	19.2	34.6	10590	77.8	20.7	0	1.5	0	904000	10.5	15.6
131	10.9167	0	21.0238	1	0	0	0	0	0	0	0	0	0	0	0	0	0	0	0	0	0	0	0	0	0	0	0	0	0	0	0	1	1	0	8.9	24.9	15.7	70.5	25.2	35.7	530	79.2	15.1	1.9	3.8	0	80000	10.4	12.5
95	7.91667	1	19.4157	1	0	0	1	0	0	1	0	0	0	0	0	0	0	0	0	0	0	0	0	0	0	0	0	1	2	0	0	0	1	0	12	35.6	16.8	62.7	21.1	33.7	15360	66.8	18.5	1.2	13.2	0.3	112000	10.4	13.5
134	11.1667	0	27.3153	0	0	0	1	0	0	0	0	0	0	0	0	0	0	0	0	0	0	1	0	0	0	0	0	1	1	0	0	0	1	0	14	39.4	15.9	81.9	29.1	35.5	22880	83.3	10.3	0	6	0.4	200000	9.5	10.7
35	2.91667	1	9.8003	1	0	0	1	0	0	0	0	0	0	0	0	0	0	0	0	0	0	0	0	0	0	0	0	1	3	0	0	0	0	0	6.5	20.7	17	74.5	23.4	31.4	7760	52.4	41.2	2.4	3.6	0.4	503000	8.4	8
35	2.91667	0	10.4155	0	0	0	1	0	0	0	0	0	0	0	0	0	0	0	0	0	0	1	0	0	0	0	0	1	2	0	0	0	0	0	8.1	24.3	13.8	85.3	28.4	33.3	5330	53.9	38.8	0.9	6	0.4	340000	8.2	7.3
52	4.33333	0	16.0494	1	0	0	1	0	0	0	0	0	0	0	0	0	0	0	0	0	0	0	0	0	0	0	0	1	8	0	0	0	0	0	10.7	31.7	14.6	78.9	26.6	33.8	5180	81.5	15.6	0	2.7	0.2	321000	9.3	9.4
150	12.5	0	12.8944	0	0	0	0	0	0	0	0	0	0	0	0	0	0	0	0	0	0	1	0	0	0	0	0	0	0	0	0	0	0	0	10.7	30.7	14.9	77.7	27.1	34.9	20160	82.3	12.7	0.1	4.7	0.2	358000	9	8.4
47	3.91667	1	14.2222	0	0	0	1	0	0	0	0	0	0	0	0	0	0	1	0	0	0	1	0	0	0	0	0	1	7	0	0	0	0	0	11.2	34.1	20.1	71.9	23.6	32.8	30400	84.3	11.8	0	3.7	0.2	533000	8.6	8.8
96	8	1	20.2906	0	0	0	1	0	0	0	0	0	0	0	0	0	0	0	0	0	0	1	0	0	0	0	0	1	4	0	0	0	0	0	13.9	39.5	13.2	75.1	26.4	35.2	31730	88.9	4	0	6.9	0.2	386000	8.5	8.5
40	3.33333	1	19.2033	1	0	0	1	1	1	0	0	0	0	0	0	0	0	0	0	1	0	0	0	0	0	0	0	1	1	1	1	0	1	1	11.9	37.2	13.9	86.9	27.8	32	8420	62.9	26.1	0.1	10.8	0.1	265000	9.8	10.6
34	2.83333	1	15.1605	0	0	0	1	0	0	0	0	0	0	0	0	0	0	0	0	0	0	1	0	0	0	0	0	1	3	0	0	0	1	0	8.9	26.4	17.2	87.7	29.6	33.7	10790	53.9	41.3	0.5	4	0.3	175000	11.1	14.9
45	3.75	1	15.4321	0	0	0	1	0	1	0	0	0	0	0	0	0	0	0	0	0	0	0	0	0	0	0	0	1	21	1	19	0	1	0	10	32.6	23.2	71.3	21.9	30.7	4800	35.8	59.4	0	4.6	0	364000	10.4	12.3
87	7.25	0	15.4195	1	0	0	0	0	0	0	0	0	0	0	0	0	0	0	1	0	0	0	0	0	0	0	0	0	0	0	0	0	0	0	8.7	26.2	16.7	87.3	29	33.2	3650	85.7	6.3	0	7.7	0.3	247000	11	10.2
48	4	1	14.0625	0	0	0	1	0	0	0	0	0	0	0	0	0	0	0	0	0	0	1	0	0	0	0	0	1	1	0	0	0	0	0	15.2	44.6	14.9	72.8	24.8	34.1	16660	74.8	18.5	0	6.5	0.2	272000	9.1	9.7
91	7.58333	1	11.3881	1	0	0	1	0	0	0	0	0	0	0	0	0	0	0	0	0	0	1	0	0	0	0	0	1	39	0	0	0	0	0	9.8	28.3	17.5	75.3	26.1	34.6	14930	89.8	8.3	0	1.7	0.2	250000	9.3	9.5
95	7.91667	1	19.4157	1	0	0	1	0	0	0	0	0	0	0	0	0	0	0	0	0	0	0	0	0	0	0	0	1	14	0	0	0	1	0	9.5	28.2	19.1	63.9	21.5	33.7	15750	70	18.3	1.6	9.8	0.3	455000	10.5	12.8
52	4.33333	0	16.0494	1	0	0	1	0	0	0	0	0	0	0	0	0	0	0	0	0	0	0	0	0	0	0	0	1	7	0	0	0	0	0	9.7	29.3	15.6	83.2	27.5	33.1	8160	86.5	9.3	0	4	0.2	310000	9.2	9.2
134	11.1667	0	27.3153	0	0	0	1	0	0	0	0	0	0	0	0	0	0	0	0	0	0	1	0	0	0	0	0	1	12	0	0	0	0	0	9.7	30	15.9	89.6	29	32.3	21170	83.8	10.6	0	5.4	0.2	181000	11.4	13.7
39	3.25	1	16.3265	1	0	0	1	0	1	0	0	0	0	0	0	0	0	0	0	0	0	0	0	0	0	0	0	1	11	1	10	0	1	0	9.7	28.3	15.6	72	24.7	34.3	6950	90.9	6.8	0	2.3	0	116000	10.1	13
11	0.916667	1	13.6095	1	0	0	1	0	0	0	0	0	0	0	0	0	0	0	0	0	0	0	0	0	0	0	0	1	10	0	0	0	1	0	12.7	36.6	13.7	91.7	31.8	34.7	8640	41.1	48.8	0.1	9.9	0.1	171000	9.5	10.4
185	15.4167	0	15.4641	0	0	0	0	0	0	0	0	0	0	0	0	0	0	0	1	0	0	0	1	0	0	0	0	1	6	0	0	0	1	0	7.8	21.8	13.7	79.9	28.6	35.8	490	2	98	0	0	0	45000	10	11.1
37	3.08333	1	14.8633	1	0	0	1	0	0	0	0	0	0	0	0	0	0	0	0	0	0	0	0	0	0	0	0	1	2	0	0	0	0	0	8.1	26.4	17	63.3	20.7	30.7	5260	80.8	17.5	0	1.5	0.2	584000	8.8	8.7
210	17.5	0	27.5292	0	0	0	1	0	1	0	0	0	0	0	0	0	0	0	0	0	0	0	0	0	0	0	0	1	2	0	0	0	1	0	13.7	28.3	13.7	74.7	23.7	21.8	7990	88.9	7.8	0.1	3.1	0.1	155000	13.2	10.9
31	2.58333	1	10.3704	0	0	0	1	0	1	0	0	0	0	0	0	0	0	0	0	0	0	0	0	0	0	0	0	1	3	1	2	0	1	0	13.4	39.2	14.6	92.2	31.5	34.2	6200	63.5	23.9	0.3	12.1	0.2	194000	10.4	12.2
48	4	1	19.7438	0	0	0	1	0	0	0	0	0	0	0	0	0	0	0	0	0	0	1	0	0	0	0	0	1	11	0	0	0	1	0	13.5	38.8	15.9	79.2	27.6	34.8	490	79.6	18.4	0	0	2	53000	9.8	11.5
37	3.08333	0	10.3154	0	0	0	1	0	0	0	0	0	0	0	0	0	0	0	0	0	0	1	0	0	0	0	0	1	1	0	0	0	1	0	8.1	24.6	14.6	80.7	26.6	32.9	13410	58.8	30	0	11.1	0.1	238000	8.5	7.9
123	10.25	1	15.3894	0	0	0	0	0	0	0	0	0	0	0	0	0	0	0	1	0	0	1	0	0	0	0	0	1	0	0	0	0	1	0	11.1	34.9	14.9	77.2	24.6	31.8	180660	9.8	7.1	0	0	0	109000	10.2	10.4
113	9.41667	1	13.1492	0	0	0	1	0	0	0	0	0	0	0	0	0	0	0	0	0	0	0	0	0	0	0	0	1	1	0	0	0	1	0	11.2	33	18.9	68.5	23.2	33.9	8920	77.3	18.2	0	3.6	0	253000	9.8	12.7
41	3.41667	0	15.1384	0	0	0	1	0	1	0	0	0	0	0	0	0	0	0	0	0	0	0	0	0	0	0	0	1	3	1	1	0	1	0	9.5	29.1	18.6	91.2	29.8	32.6	15210	54.3	29.7	2.4	13	0.6	147000	12.9	18.1
37	3.08333	0	10.3154	0	0	0	1	0	0	0	0	0	0	0	0	0	0	1	0	0	0	0	0	0	0	0	0	1	1	0	0	0	1	0	9.5	29.2	15.7	88	28.6	32.5	12910	49.9	42.2	3	4.7	0.2	451000	8.3	7.7
159	13.25	1	26.5643	0	0	0	1	0	0	0	0	0	0	0	0	0	0	0	0	0	1	0	0	0	0	0	0	1	1	0	0	0	1	0	9.5	28.1	14.6	72.8	24.6	33.8	7270	86.1	11.1	0	0.9	0	400000	8.3	9.7
56	4.66667	0	22.6337	0	0	0	1	0	0	0	0	0	1	1	0	0	0	0	0	0	0	0	0	0	0	0	0	1	11	1	5	0	1	0	12.6	40.2	16.5	80.9	25.4	31.3	38250	59.3	30.5	0	9.3	0	692000	9.5	9.8
48	4	1	13.34	0	0	0	1	0	0	0	0	0	0	0	0	1	0	0	0	0	0	1	0	0	0	0	0	1	2	1	5	0	0	0	14.9	43.4	15.3	85.9	29.5	34.3	13560	60.3	17.9	12.6	8.8	0.4	286000	9.4	9.5
56	4.66667	1	15.753	1	0	0	1	0	0	0	0	0	1	0	0	1	0	0	0	0	0	0	1	0	0	0	0	1	7	1	2	0	1	0	10	31.2	18.9	80.4	25.8	32.1	9370	70.4	27.3	0	2.3	0	79000	9.4	9.8
59	4.91667	0	12.1191	0	0	0	1	0	1	0	0	0	0	0	0	0	0	0	0	1	0	0	0	0	0	1	0	1	3	1	2	0	0	0	9.3	28.6	15	79.7	25.9	32.5	15440	68	26.3	0	5.6	0.1	319000	9	10.3
125	10.4167	0	12.517	0	0	0	1	0	0	0	0	0	0	0	0	0	0	0	0	0	0	1	0	0	0	0	0	1	13	1	10	0	1	0	17.2	51.9	15.3	86.1	28.5	33.1	24920	87.9	5.8	0	6.1	0.2	143000	11.6	13.9
52	4.33333	0	15.0884	1	0	0	1	0	0	1	1	0	0	0	0	0	0	0	0	0	0	0	0	0	0	0	0	1	4	1	1	0	1	0	6.8	21.5	15.3	76.8	24.3	31.6	21830	71.7	11.3	0	6.6	0	281000	10.3	11.3
61	5.08333	1	15.0764	1	0	0	1	0	0	0	0	0	0	1	0	0	0	0	0	0	0	0	0	0	0	0	0	1	2	0	0	0	0	0	13.1	39.4	18.7	78.5	26.1	33.2	11840	76.6	18.6	0	4.5	0.3	200000	11	13.9
85	7.08333	1	17.4394	0	0	0	1	0	0	0	0	0	0	0	0	0	0	0	0	0	0	1	0	0	0	0	0	1	6	1	6	0	0	0	13	40.4	15.1	92.4	29.7	32.2	15030	70.6	23.2	0	6.1	0.1	106000	10.2	11.6
49	4.08333	1	13.3745	0	0	0	1	0	0	1	0	0	0	0	0	0	0	0	0	0	0	1	0	0	0	0	0	1	65	0	0	0	1	0	14.6	44.9	24.6	82.8	26.9	32.5	18240	58.4	36.7	0.5	3.9	0.5	197000	10.5	11.2
53	4.41667	1	14.9112	0	0	0	1	0	0	1	0	0	0	0	0	0	0	0	0	0	0	0	0	0	0	0	0	1	10	1	8	0	1	1	14.6	47.8	19.4	75.6	23.1	30.5	13750	90.9	7.3	0	1.8	0	93000	10.5	13.9
54	4.5	0	13.4083	1	0	0	0	0	0	1	0	0	0	0	0	0	0	0	0	0	0	0	0	0	0	0	0	0	0	0	0	0	0	0	12.1	37.4	20.7	71.1	23	32.4	18730	55.9	38.3	0.4	5.1	0.3	560000	8.3	8.4
52	4.33333	1	9.72222	1	0	0	1	0	0	1	0	0	0	0	0	0	0	0	0	0	0	0	0	0	0	0	0	1	4	0	0	0	0	0	13.8	42.2	14.1	85.8	28	32.7	8210	50	44.8	0.2	4.4	0.6	118000	12.9	17.7
70	5.83333	0	16.7111	0	0	0	1	0	0	1	0	0	0	0	0	0	0	0	0	1	0	0	0	0	0	0	0	1	3	0	0	0	1	0	7.7	24.9	17.3	85.3	26.4	30.9	13960	80.5	16.2	0	3.1	0.2	177000	11	12.4
48	4	0	14.7929	1	0	0	1	0	0	1	0	0	0	0	0	0	0	0	0	0	0	1	0	0	0	0	0	1	4	1	1	0	1	0	10.9	33.7	23.5	72	23.3	32.3	17570	67.2	22	3	7.6	0.2	193000	11	12.4
47	3.91667	0	10.4	1	0	0	0	0	0	0	0	0	0	0	1	0	0	0	0	0	0	1	0	0	0	0	0	0	0	0	0	0	0	0	15	44.6	16.9	85.4	28.7	33.6	8410	56.7	30.2	0.8	12.2	0.1	71000	8.3	9.3
52	4.33333	1	9.72222	0	0	0	1	0	1	0	0	0	0	0	0	0	0	0	0	0	0	0	0	0	0	0	0	1	14	0	0	0	1	0	13	39.8	15.5	85	27.8	32.7	9440	79.8	16.8	0.1	2.8	0.5	216000	10.3	10.8
59	4.91667	1	15.5102	1	0	0	1	0	0	0	0	0	0	0	0	0	0	0	0	0	0	1	0	0	0	0	0	1	21	1	4	0	1	0	10.6	32.1	16.3	84.3	27.8	33	8390	67	23.2	1.9	7.3	0.6	205000	9.9	8.6
104	8.66667	1	12.0535	0	0	0	0	0	0	0	0	0	0	0	0	0	0	0	0	0	0	1	0	0	0	0	0	0	0	1	2	0	1	0	15.2	47.1	15.9	80.8	26.1	32.3	17720	85.9	8	0	5.9	0.2	112000	9.9	8.6
46	3.83333	0	11.4276	0	0	0	1	0	0	0	0	0	0	0	1	1	0	0	0	0	0	1	0	0	0	0	0	1	9	1	4	0	1	0	11.7	36	15.4	88	28.6	32.5	8080	78.4	11.5	0	10.1	0	88000	10.8	12.9
46	3.83333	0	14.4	0	0	0	1	0	0	0	0	0	0	0	0	0	0	0	0	0	0	1	0	0	0	0	0	1	1	0	0	0	0	0	12	35.6	13.5	93	31.3	33.7	9950	72.9	18.7	0.6	7.6	0.2	339000	8.2	7.7
65	5.41667	1	13.493	0	0	0	1	0	0	1	1	0	0	0	0	0	0	0	0	0	0	0	0	0	0	0	0	1	4	1	1	0	1	0	9.4	32.2	25.4	62.4	18.2	29.2	10690	60.1	30.8	0.3	8.4	0.4	214000	8.9	11.7
48	4	1	14.5682	0	0	0	1	0	0	0	0	0	0	0	1	1	0	0	0	0	0	0	0	0	0	0	0	1	3	1	3	0	1	0	8.5	26.9	15.1	76.6	24.4	31.6	9820	53	39.6	0.4	6.7	0.3	429000	10.7	11.7
46	3.83333	0	12.4948	0	0	0	1	0	0	0	0	0	0	0	0	0	0	0	0	0	0	1	0	0	0	0	0	1	1	1	1	0	0	0	14.5	40	14.3	84.9	30.8	36.3	14670	62.4	23.7	0.2	13.4	0.3	181000	10.8	12.7
47	3.91667	1	14.3637	0	0	0	1	0	0	1	0	0	0	0	0	0	0	0	0	0	0	0	0	0	0	0	0	1	2	0	0	0	1	0	9.4	28	25.8	68.1	22.9	33.6	6240	63.9	32.5	0.5	2.9	0.2	327000	9.3	9.9
69	5.75	0	15.7049	0	0	0	1	0	0	1	0	0	0	0	0	0	0	0	0	0	0	1	0	0	0	0	0	1	18	1	11	0	1	0	11.4	34.7	16.7	78.5	25.8	32.9	15920	50.6	33.9	1.1	14.9	0.3	113000	10.9	13
47	3.91667	1	14.3637	0	0	0	1	0	0	0	0	0	0	0	0	0	0	0	0	0	0	1	0	0	0	0	0	1	3	0	0	0	0	0	10.5	30.2	21	74.6	25.9	34.8	13880	64.3	29	1	5.5	0.2	188000	9	10.3
120	10	1	12.3737	0	0	0	1	0	0	0	0	0	0	0	0	0	0	0	0	0	0	1	0	0	0	0	0	1	0	0	0	0	0	0	11.8	36.2	11.7	68.7	22.4	32.6	17610	84.3	6.1	0.7	8.6	0.3	208000	9	10.1
47	3.91667	0	14.5773	0	0	0	1	0	1	1	1	0	0	0	0	0	0	0	0	0	0	0	1	0	0	0	0	1	2	1	1	0	1	0	9.5	27.2	14.8	88.3	30.8	34.9	6060	45.5	44.5	0	10	0	231000	9.8	9.1
56	4.66667	0	13.315	0	0	0	1	0	0	0	0	0	0	0	1	1	0	0	0	0	0	1	0	0	0	0	0	1	7	1	6	0	1	0	11.3	33.5	14.7	77.9	26.3	33.7	8940	57.6	36.5	0.6	5.1	0.2	137000	9.8	9.5
45	3.75	1	10.8	0	0	0	1	0	0	0	0	0	0	0	0	0	0	0	0	0	0	1	0	0	0	0	0	1	31	0	0	0	0	0	15.9	46.1	17	86.3	29.8	34.5	13540	62.2	26.4	2.1	9.2	0.1	208000	9.9	9.6
58	4.83333	1	17.9688	0	0	0	1	0	0	1	0	0	0	0	1	0	0	0	0	0	0	1	0	0	0	0	0	1	3	1	8	0	1	0	14.3	42.6	14.4	81.9	27.5	33.6	23380	72.4	17.4	0.6	9.4	0.2	114000	9.6	11.3
47	3.91667	0	14.5773	0	0	0	1	0	0	0	0	0	0	0	0	0	0	0	0	0	0	1	0	0	0	0	0	1	3	0	0	0	0	0	12.1	34.4	13.5	82.1	28.9	35.2	10670	73.5	16.7	0	9.5	0.3	459000	9.3	8.7
104	8.66667	1	12.371	0	0	0	1	0	0	1	0	0	0	0	1	0	0	0	0	0	0	1	0	0	0	0	0	1	3	1	4	0	1	0	15.7	45.8	12.9	80.5	27.6	34.3	14390	82.9	11.2	0	5.8	0.1	52000	10.2	11.4
164	13.6667	1	14.1816	0	0	0	0	0	0	0	0	0	0	0	0	0	0	0	0	1	0	0	0	0	0	1	0	0	0	0	0	0	0	0	11.2	33	14.1	75.7	25.7	33.9	5810	48.5	43.7	1.7	5.9	0.2	158000	11.3	12
60	5	0	13.0178	1	0	0	1	0	1	1	0	0	0	0	1	0	0	0	0	0	0	0	0	0	0	0	0	1	3	1	3	0	1	1	9.5	34	26.5	96.3	26.9	27.9	26070	90	7.2	0	2.5	0.3	201000	11.7	14.8
104	8.66667	1	11.9519	0	0	0	0	0	0	1	0	0	0	0	0	0	0	0	0	0	0	0	0	0	0	0	0	0	0	0	0	0	0	0	13.9	42.2	16	78	25.7	32.9	24090	83.2	11.2	0	5.4	0.2	308000	10.2	11.2
50	4.16667	1	14.4798	0	0	0	1	0	0	0	0	0	0	0	0	0	0	0	0	0	0	1	0	0	0	0	0	1	3	1	3	0	1	0	11.3	33.8	14.4	71	23.7	33.4	42150	87.3	9.1	0	3.6	0	222000	9.5	12.6
91	7.58333	1	13.0643	0	0	0	1	0	0	0	0	0	0	0	0	0	0	0	0	1	1	1	0	0	0	0	0	1	1	0	0	0	0	0	11.8	36.9	22.1	72.4	23.1	32	10750	70.2	24.4	1	3.9	0.5	67000	9.2	11.2
200	16.6667	0	14.3363	1	0	0	1	0	1	0	0	0	0	0	1	0	0	0	0	0	0	1	0	0	0	0	0	1	17	1	8	0	1	1	13.6	42.3	20.4	81.3	26.2	32.2	10430	81.9	3.8	5.7	7.9	0.7	204000	11	14.9
51	4.25	0	15.1479	1	0	0	1	0	0	0	0	0	0	0	0	1	0	0	0	0	0	1	1	0	0	0	0	1	14	1	4	0	1	0	14.1	41.1	14	77.1	26.5	34.3	28510	70.5	16.1	0	13.4	0	227000	9	9.6
76	6.33333	1	11.5847	1	0	0	1	0	1	0	0	0	0	0	0	0	0	0	0	0	0	1	0	0	0	0	0	1	11	1	5	0	1	0	14.3	43.1	13.2	78.4	26	33.2	6200	71.8	14.7	1.1	11.9	0.5	74000	9.2	9.6
59	4.91667	1	14.9333	1	0	0	1	0	0	0	0	0	0	0	0	0	0	0	0	0	0	1	0	0	0	0	0	1	2	1	3	0	1	0	12.3	37.2	13.2	74.1	24.5	33.1	17230	85	11.8	0	3.1	0.1	201000	9.9	10.6
56	4.66667	0	15.1384	1	0	0	1	0	0	0	0	0	0	0	1	0	0	0	0	0	0	1	0	0	0	0	0	1	17	1	9	0	1	0	16.3	50	14.1	75	24.4	32.6	17580	83.1	11.7	0.2	4.8	0.2	127000	9.9	10.8
52	4.33333	1	9.72222	0	0	0	0	0	0	0	0	0	0	0	0	0	0	0	0	0	0	1	0	0	0	0	0	0	0	0	0	0	0	0	13.5	41.3	14.6	84.5	27.6	32.7	11160	42.9	42.8	6.1	7.8	0.4	216000	10	11.4
46	3.83333	1	18.6728	1	0	0	1	0	0	0	0	0	0	1	0	0	0	0	0	0	0	0	0	0	0	0	0	1	13	1	13	0	0	1	17.3	51.1	14.4	84.7	28.7	33.9	11560	45.5	48.5	0.7	5	0.3	103000	10.6	13.1
92	7.66667	1	14.4314	1	0	0	1	0	0	0	0	0	0	0	0	0	0	0	0	0	0	1	0	0	0	0	0	1	8	1	5	0	1	0	16.7	48.6	19.7	82.4	28.3	34.4	9980	70.9	13.1	1.3	14.4	0.3	207000	12.2	16.4
45	3.75	0	13.7619	0	0	0	1	0	0	0	0	0	0	0	1	0	0	0	0	0	0	1	0	0	0	0	0	1	8	1	5	0	1	0	11	31.2	16.8	75.5	26.6	35.3	14070	74	20	0.9	4.8	0.3	101000	9.8	9.7
42	3.5	1	11.534	1	0	0	1	0	0	1	0	0	1	0	0	0	0	0	0	0	0	1	0	0	0	0	0	1	4	1	4	0	1	0	16.6	48.4	15.3	84.6	29	34.3	8910	66.6	18.7	5.7	8.9	0.1	81000	9.1	10.2
66	5.5	1	14.533	0	0	0	1	0	1	0	0	0	0	0	0	0	0	0	0	0	0	0	0	0	0	0	0	1	28	0	0	0	1	1	7.5	22.2	17.4	77.9	26.3	33.8	880	4.5	95.5	0	0	0	22000	11.4	15.6
83	6.91667	0	16.4121	1	0	0	1	0	0	0	0	0	0	0	1	0	0	0	0	0	0	0	0	0	0	0	0	1	18	1	6	0	1	0	23.8	71.8	24.2	85.7	28.4	33.1	8980	78.4	12	2.2	6.6	0.8	126000	10.9	14.1
57	4.75	1	13.1357	1	0	0	1	0	0	0	0	0	0	0	0	0	0	0	0	0	0	0	0	0	0	0	0	1	0	0	0	0	0	0	9.6	28.2	15.9	65.9	22.4	34	9410	79.5	16.9	0	3.5	0.1	244000	7.8	9.6
88	7.33333	1	17.9055	1	0	0	1	0	0	1	0	0	1	0	0	0	0	0	0	0	0	1	0	0	0	0	0	1	7	1	3	0	1	0	12	36.7	17.2	84.4	27.6	32.7	13770	65.5	15.3	0.9	18.2	0.1	91000	12.1	14.7
44	3.66667	1	15.8333	0	0	0	1	0	0	0	0	0	0	0	0	0	0	0	0	0	0	0	1	0	0	0	0	1	13	0	0	0	0	0	10.2	29.3	16	75.3	26.2	34.8	21260	75.6	17.3	0	6.9	0.2	368000	10.3	9.1
44	3.66667	1	10.355	0	0	1	1	0	0	1	0	0	0	0	0	0	0	0	0	0	0	0	0	0	0	0	0	1	21	1	6	0	1	0	15.5	45.8	17.9	78.7	26.6	33.8	5240	44.1	37.4	4.4	13	1.1	423000	9.6	11.2
46	3.83333	1	11.1038	1	0	0	1	0	1	1	0	0	0	0	0	0	0	0	0	0	0	0	0	0	0	0	0	1	0	1	5	0	1	1	14.3	44.6	20.9	84.2	27	32.1	15410	63.6	29.5	0	6.7	0.2	86000	10.2	12.3
214	17.8333	1	20.898	1	0	0	1	0	0	1	1	0	0	0	0	1	0	0	0	0	1	0	1	0	0	0	0	1	18	1	6	0	1	0	12.3	37.4	12.6	79.7	26.2	32.9	11590	68.5	22.2	1.3	7.7	0.3	315000	8.9	9.7
147	12.25	1	11.4472	0	0	0	1	0	0	0	0	0	0	0	1	1	0	0	0	0	0	1	0	0	0	0	0	1	15	1	3	0	1	0	13.7	39.7	13.5	80.7	27.8	34.5	7190	88	7.4	0.3	4.2	0.1	103000	10.6	13.1
63	5.25	0	14.1354	0	0	0	1	0	0	0	0	0	0	0	0	0	0	0	0	0	0	1	0	0	0	0	0	1	1	1	1	0	1	0	15.2	44.6	16.7	79.6	27.1	34.1	10690	67.1	23.8	2.2	6.3	0.6	20800	9.3	10.1
102	8.5	0	14.8	0	0	0	1	0	1	1	0	1	1	0	1	1	0	0	0	0	0	1	0	0	0	0	0	1	13	1	82	0	1	1	14.3	44.4	23.9	80	25.8	32.2	14030	62.3	28.8	1.9	6.5	0.5	91000	12.5	15.6
41	3.41667	1	12.5868	0	0	0	1	0	0	0	0	0	0	0	0	0	0	0	0	0	0	1	0	0	0	0	0	1	5	0	0	0	1	0	14.1	40.8	15.5	87.4	30.2	34.6	7320	32.9	48.4	4	14.3	0.4	179000	11.1	12
89	7.41667	0	16.276	0	0	0	1	0	1	1	0	0	1	0	1	0	0	0	0	0	0	1	0	0	0	0	0	1	2	1	3	0	1	0	13.5	41.9	15.9	82.6	26.6	32.2	25910	76.4	17.3	0	4.5	0	88000	10.9	12.6
133	11.0833	0	14.9819	0	0	0	1	0	0	1	0	0	1	0	0	0	0	0	0	0	0	0	1	0	0	0	0	1	13	0	0	0	0	0	18.2	56.3	18.5	82.3	26.6	32.3	11150	44.7	27.9	22.2	4.8	0.4	90000	9.8	10.2
65	5.41667	1	16.0554	0	0	0	1	0	0	0	0	0	0	0	0	0	0	0	0	0	0	1	0	0	0	0	0	1	2	1	1	0	1	0	12.2	37	16.3	78.7	26	33	16120	66.4	26.4	0	7.1	0.1	66000	10.2	12.6
91	7.58333	1	14.8721	0	0	0	0	0	0	0	0	0	0	0	0	0	0	0	0	0	1	0	0	0	0	0	0	0	0	0	0	0	0	0	8.7	26	23.3	74.3	24.9	33.5	12190	69.5	25.6	0.1	4.6	0.2	159000	8.1	10.9
52	4.33333	0	14.8926	0	0	0	1	0	0	0	0	0	0	0	1	0	0	0	0	0	0	1	0	0	0	0	0	1	7	1	1	0	1	0	13.2	37.7	14.1	86.3	30.2	35	5460	38	48.4	6.8	6.4	0.4	95000	9.9	10.1
140	11.6667	0	16.1919	0	0	0	0	0	0	0	0	0	0	0	0	0	0	0	0	0	0	1	0	0	0	0	0	0	0	0	0	0	0	0	10.1	29.7	13.6	83.7	28.5	34	13200	81.3	14	0.2	4.3	0.2	178000	9.7	9.8
56	4.66667	1	19.3572	0	0	0	0	0	0	0	0	0	0	0	0	0	0	0	0	1	0	1	0	0	0	0	0	0	0	0	0	0	0	0	9.1	28.5	14.5	64.5	20.6	31.9	16060	71.5	22.2	0.1	6	0.2	288000	10.6	11.8
51	4.25	0	12.8189	0	0	0	1	0	0	0	0	0	0	0	1	0	0	0	0	0	0	1	0	0	0	0	0	1	23	1	8	0	1	0	13.6	41.5	19.1	80.3	26.3	32.8	17380	60.8	31.1	1.4	6.5	0.2	192000	11.2	12.2
87	7.25	1	19.1	1	0	0	1	0	1	0	0	0	0	0	0	0	0	0	0	0	0	1	0	0	0	0	0	1	37	1	31	0	1	1	12.7	36.5	17.8	80	27.9	34.8	7890	73.6	7.6	0	15.1	0	67000	14.7	14.9
55	4.58333	1	17.313	0	0	0	1	0	1	0	0	0	0	0	0	0	0	0	0	0	0	1	1	0	0	1	0	1	9	1	5	0	1	0	12	34.7	15.2	79.6	27.5	34.6	11250	66.2	22.8	0.9	10	0.1	190000	10.3	11.6
48	4	1	18.6469	0	0	0	1	0	0	0	0	0	0	0	0	0	0	0	0	0	0	1	0	0	0	0	0	1	5	1	2	0	1	0	16.5	49.8	13.8	58.1	28.2	33.1	5070	54.1	39.6	0.2	5.9	0.2	148000	11.7	14.9
38	3.16667	1	10.9467	0	0	0	1	0	0	0	0	0	0	0	0	0	0	0	0	0	0	0	0	0	0	0	0	1	5	1	4	0	1	0	13.8	37.2	16.2	90.3	33.5	37.1	16030	72.9	18.5	0.2	8.2	0.2	190000	9.3	8.9
60	5	1	15	0	0	0	1	0	0	0	0	0	0	0	0	0	0	0	0	0	0	1	0	0	0	0	0	1	7	0	0	0	0	0	13.4	40.1	15.9	80.5	26.9	33.4	17220	62.2	25.4	1	11.2	0.2	104000	10.2	11.4
173	14.4167	1	17.6254	0	0	0	0	0	0	0	0	0	0	0	0	0	0	0	0	0	0	1	0	0	0	0	0	0	0	0	0	0	0	0	10.2	29.6	12.6	80.4	27.7	34.5	13610	77.8	14.5	0.8	6.6	0.3	215000	9.7	10
83	6.91667	1	14.5125	0	0	0	0	0	1	0	0	0	0	0	0	0	0	0	0	0	0	0	0	0	0	0	0	0	0	1	1	0	0	0	10.6	31.1	12.8	70	23.9	34.1	9190	88.5	9.5	0.3	1.5	0.2	286000	9.5	10
47	3.91667	0	16.568	0	0	0	1	0	0	0	0	0	0	1	0	0	0	0	0	0	0	0	0	0	0	0	0	1	6	1	3	0	0	0	18.8	60.3	26.4	69.6	21.7	31.2	22420	18.9	76.4	1	2.8	0.9	296000	8.5	11.9
37	3.08333	0	13.0208	0	0	0	1	0	0	1	0	0	0	0	0	0	0	0	0	0	0	0	1	0	0	0	0	1	28	1	23	0	1	0	15.2	45.7	14.3	88.2	29.3	33.3	11550	57.5	29.5	1.5	11.2	0.3	471000	8.9	10.2
52	4.33333	1	13.5042	0	0	0	0	0	0	0	0	0	0	0	0	0	0	0	0	0	0	1	0	0	0	0	0	0	0	1	1	0	0	0	17.5	52.8	14.7	80	26.5	33.1	11170	56.9	36.4	0.3	6.1	0.3	81000	10	11.9
187	15.5833	1	19.7724	0	0	0	0	0	0	1	0	0	0	0	0	0	0	0	0	0	0	0	0	0	0	0	0	0	0	1	2	0	1	0	9.3	28.5	16.3	71.6	23.4	32.6	11730	67.2	24.6	0.2	7.6	0.4	397000	10.2	11.1
115	9.58333	1	12.9939	0	0	0	1	0	0	0	0	0	0	0	0	0	0	0	0	0	0	0	0	0	0	0	0	1	10	1	26	0	1	0	11.5	33.1	16.5	79.8	27.7	34.7	10870	84.4	8.5	0	6.9	0.2	248000	12.1	15.2
62	5.16667	0	13.7472	0	0	0	1	0	0	0	0	0	0	0	0	0	0	0	0	0	0	1	0	0	0	0	0	1	6	1	3	0	1	0	12.8	40.5	18.5	83.3	26.3	31.6	9120	51.8	33.1	1.4	13.4	0.3	131000	10.5	13.5
56	4.66667	1	14.2747	0	0	0	1	0	0	0	0	0	0	0	0	0	0	0	0	0	0	1	0	0	0	0	0	1	10	1	2	0	1	0	10.6	33.6	22.5	83.2	26.2	31.5	17260	61.6	22	0.2	16.1	0.1	37000	9.9	9.8
212	17.6667	0	22.2222	0	0	0	1	0	0	1	1	0	0	0	0	0	0	0	0	0	0	0	0	0	0	0	0	1	10	1	14	0	1	0	12.7	36.9	19.9	63.1	21.7	34.4	14400	85.6	10.8	0	1.8	0	186000	9.6	9.2
51	4.25	0	12.8189	0	0	0	1	0	1	0	0	0	0	0	0	0	0	0	0	0	0	0	0	0	0	0	0	1	6	1	3	0	0	0	12.3	37.7	15.7	88.1	28.7	32.6	20710	86	9.3	0	4.5	0.2	427000	9.2	8.6
114	9.5	1	15	0	0	0	1	0	0	0	0	0	0	0	0	0	0	0	0	0	0	0	1	0	0	0	0	1	36	1	6	0	0	0	16	55.6	27.8	56.5	16.3	28.8	16070	81.7	12.8	0	5.5	0	65000	9.8	10
115	9.58333	1	12.9939	0	0	0	1	0	0	0	0	0	0	0	0	0	0	0	0	0	0	0	0	0	0	0	0	1	16	1	2	0	1	1	10.8	31.1	18.7	81.4	28.3	34.7	97000	70.7	18.1	1.9	8.2	1.1	365000	12.6	15.4
47	3.91667	0	21.004	0	0	0	0	0	1	0	0	0	0	0	0	0	0	0	0	0	0	0	0	0	0	0	0	0	0	0	0	0	0	0	6.9	21.5	21.2	58.3	18.7	32.1	10110	83.9	11	0.7	4.2	0.2	364000	10.3	12.3
38	3.16667	1	11.0947	0	0	0	1	0	1	0	0	0	0	0	1	0	0	0	0	0	0	1	0	0	0	0	0	1	11	1	6	0	1	0	15.8	45.4	17.8	81.4	28.3	34.8	7800	61.8	22.4	7.6	7.9	0.3	72000	11.9	16.1
42	3.5	0	14.4	1	0	0	0	0	0	0	0	0	0	0	0	0	0	0	0	0	0	0	0	0	0	0	0	0	0	0	0	0	0	0	11.8	35	13.1	75.6	25.5	33.7	18910	37.6	50.4	0.6	11.2	0.2	317000	10.2	10.6
40	3.33333	0	12.9269	0	0	0	0	0	0	0	0	0	0	0	0	0	0	0	0	0	0	1	0	0	0	0	0	0	0	0	0	0	0	0	13.1	39.7	15.9	79.9	26.4	33	9770	41.7	50.4	0.9	6.7	0.3	122000	9.8	10.2
42	3.5	1	22.2222	0	0	0	1	0	0	0	0	0	0	0	0	0	0	0	0	1	0	1	0	0	0	0	0	1	18	1	3	0	1	0	11.8	36.7	16.8	69	22.2	32.2	19500	55.7	30.9	0.1	13.2	0.1	276000	9.2	9
81	6.75	0	14.008	1	0	0	1	0	0	0	0	0	0	0	1	0	0	0	0	0	0	1	0	0	0	0	0	1	80	1	11	0	1	1	14.3	41.2	21.8	70.5	24.5	34.7	21210	88.8	5.8	0.9	4.3	0.2	92000	10.2	12.3
69	5.75	1	14.1723	0	0	0	1	0	0	1	0	0	0	0	1	0	0	0	0	0	0	1	0	0	0	0	0	1	9	1	4	0	1	1	14.3	40.8	18.6	85.5	30	35	21280	83.8	11	0.2	4.4	0.6	41000	11.8	12.8
35	2.91667	1	15.3916	0	0	0	0	0	0	1	0	0	0	0	0	0	0	0	0	0	0	0	0	0	0	0	0	0	0	0	0	0	0	0	12.2	35.8	14.9	84.8	28.9	34.1	14220	24.2	65.8	3.4	6	0.6	467000	9.8	10.8
88	7.33333	1	15.2376	1	0	0	1	0	0	0	0	0	0	0	1	0	0	0	0	0	0	1	0	0	0	0	0	1	8	1	5	0	1	0	13	39	14.6	87.6	29.2	33.3	14770	87.8	7.2	0.1	4.6	0.3	151000	11.2	12.3
45	3.75	1	17.9498	1	0	0	0	0	0	0	0	0	0	0	1	0	0	0	0	1	0	1	0	0	0	0	0	0	0	0	0	0	0	0	9.6	30	16	78.3	25.1	32	11010	52.6	38.5	0	8.8	0.1	113000	12.1	14.4
177	14.75	1	10.9045	0	0	0	0	0	1	1	0	0	0	0	0	0	0	0	0	1	0	0	0	0	0	0	0	0	0	1	7	0	1	0	9.8	30	20.8	87	28.4	32.7	6840	87	10.7	0	2.2	0.1	142000	11.1	14.1
37	3.08333	0	11.8343	1	0	0	1	0	0	0	0	0	0	0	0	0	0	0	0	0	0	0	0	0	0	0	0	1	23	0	0	0	0	0	11	33.8	14.4	81.4	26.5	32.5	23740	85.9	8.8	0	5	0.3	437000	8.7	8.6
35	2.91667	0	12.574	0	0	0	1	0	0	0	0	0	0	0	0	0	0	0	0	0	0	1	0	0	0	0	0	1	3	1	1	0	0	0	15.2	45.1	15.9	88.1	29.7	33.7	8210	43.2	47.2	3.8	5.1	0.6	371000	8.9	10
78	6.5	0	13.0643	0	0	0	1	0	0	0	0	0	0	0	1	0	0	0	0	0	0	1	0	0	0	0	0	1	6	1	4	0	1	0	11	32.6	14.6	80.7	27.2	33.17	12120	61.7	29.9	0	8.3	0.1	164000	9.5	9.8
46	3.83333	0	13.6986	0	0	0	0	0	0	0	0	0	0	0	0	0	0	0	0	0	0	1	0	0	0	0	0	0	0	1	0	0	0	0	14	40.5	18.8	71.9	24.9	34.6	15360	44	50.4	1.1	4.2	0.3	192000	9.3	10.7
36	3	0	11.2961	0	0	0	1	0	0	1	0	0	0	0	0	0	0	0	0	0	0	1	0	0	0	0	0	1	2	1	1	0	1	0	9.9	31	21.2	76	24.3	31.9	8230	63.4	22.5	0.2	13.5	0.4	243000	9.4	8.7
50	4.16667	0	13.6246	0	0	0	1	0	0	1	0	0	0	0	0	0	0	0	0	0	0	1	0	0	0	0	0	1	10	1	7	0	1	0	13.1	40.1	22.4	76.5	25	32.7	14210	82.4	14.4	0	3.1	0.1	23000	9.8	10.7
93	7.75	0	14.4444	0	0	0	0	0	0	0	0	0	0	0	0	0	0	0	0	0	0	1	0	0	0	0	0	0	0	0	0	0	0	0	13.2	39.8	19.2	80.4	26.7	33.2	20170	74.7	13.2	1.4	10.5	0.2	73000	11.9	17.2
38	3.16667	0	15.2778	0	0	0	0	0	0	0	0	0	0	0	0	0	0	0	0	0	0	1	0	0	0	0	0	0	0	0	0	0	0	0	13.4	41.6	12.2	82.2	26.5	32.2	12150	80.6	16.3	0.2	2.8	0.1	388000	10.2	9.9
41	3.41667	0	13.5276	0	0	0	0	0	0	0	0	0	0	0	0	0	0	0	0	0	0	1	0	0	0	0	0	0	0	0	0	0	0	0	11.2	34.7	16.8	85.3	27.5	32.3	15020	58.2	31.8	0.3	9.5	0.2	141000	10.4	11.6
38	3.16667	0	13.7117	0	0	0	1	0	0	0	0	0	0	0	1	0	0	0	0	0	0	1	0	0	0	0	0	1	9	1	6	0	1	0	12.4	35.9	15.5	85.7	29.6	34.5	9340	61.3	30.3	1.6	6.3	0.5	89000	11.2	12.4
68	5.66667	0	15.0081	0	0	0	0	0	0	0	0	0	0	0	0	0	0	0	0	0	0	1	0	0	0	0	0	0	0	1	4	0	0	0	12.6	39.9	14.5	79	25	31.6	11580	76.5	19.3	0.3	3.6	0.3	234000	11.6	16.7
148	12.3333	0	13.916	0	0	0	0	0	0	0	0	0	1	0	0	0	0	0	0	0	0	1	0	0	0	0	0	0	0	1	1	0	0	0	10.8	31.6	15.2	79.8	27.3	34.2	5530	72.7	17.7	0	9.4	0.2	74000	11.6	13.3
33	2.75	1	12.4948	0	0	0	1	0	0	0	0	0	0	0	0	0	0	0	0	0	0	0	0	0	0	0	0	1	3	1	3	0	1	1	13.6	40.1	14.5	89.9	30.5	33.9	41250	64.3	25.9	0	4.4	0	378000	11.4	14.8
158	13.1667	0	20.1416	0	0	0	0	0	0	1	1	0	0	0	0	0	0	0	0	0	0	0	0	0	0	0	0	0	0	1	11	0	0	0	11.3	34.8	21.5	59.7	19.4	32.5	19170	72.7	21.9	0.2	4.5	0.7	483000	9.4	9.8
49	4.08333	0	13.2653	0	0	0	1	0	0	0	0	0	0	0	0	0	0	0	0	0	0	1	0	0	0	0	0	1	11	1	3	0	1	0	10.7	31.5	18.3	78.8	26.8	34	5280	36.9	49.2	6.3	6.8	0.8	290000	9.3	9
40	3.33333	0	17.5148	0	0	0	1	0	1	0	0	0	0	0	0	0	0	0	0	0	0	0	0	0	0	0	0	1	19	1	7	0	1	0	9	29.8	21.5	70	21.1	30.2	13210	35.7	56.2	1.8	6.1	0.2	62000	9.6	10.4
179	14.9167	0	15.0367	0	0	0	0	0	0	0	0	0	0	0	0	0	0	0	0	0	0	1	0	0	0	0	0	0	0	1	3	0	0	0	12	35.4	14.8	84.9	28.8	33.9	10590	86.9	3.9	2.6	6.3	0.3	57000	11.1	11.2
75	6.25	0	13.6961	0	0	0	0	0	0	0	0	0	0	0	0	0	0	0	0	0	0	1	0	0	0	0	0	0	0	1	8	0	1	0	11.9	37.1	14.8	68.3	21.9	32.1	14360	75.7	16	0	8.1	0.2	146000	11.3	13.5
33	2.75	1	12.32	1	0	0	1	0	0	1	0	0	0	0	0	0	0	0	0	0	0	0	0	0	0	0	0	1	13	1	2	0	0	1	8.2	25.7	24.5	75.8	24.2	31.9	34240	78	16	0	2	1	166000	9.8	9.9
101	8.41667	0	13.536	1	0	0	0	0	0	1	0	0	0	0	0	0	0	0	0	0	0	0	0	0	0	0	0	0	0	1	1	0	0	0	21.3	60.7	13.4	85.7	30.1	35.1	7660	59.3	33.8	0.3	5.6	1	232000	9.2	9.7
178	14.8333	0	14.2687	0	0	0	1	0	0	0	0	0	0	0	0	0	0	0	0	0	0	1	0	0	0	0	0	1	3	1	2	0	1	0	15.6	44.5	15.1	81.7	28.6	35.1	14260	77	9.9	0	13	0.1	214000	10.4	12
41	3.41667	0	13.75	0	0	0	1	0	0	0	0	0	0	0	0	0	0	0	0	0	0	1	0	0	0	0	0	1	2	0	0	0	0	0	13.8	39.6	17.2	76.3	26.6	34.8	14080	61	28.9	0.1	9.9	0.1	267000	9.8	10.6
34	2.83333	0	12	1	0	0	1	0	0	1	0	0	0	0	0	0	0	0	0	0	0	0	0	0	0	0	0	1	16	1	14	0	1	0	10.5	31.8	15.9	91.4	30.2	33	13560	86.4	9.3	0	3.8	0.5	453000	11.9	14.5
37	3.08333	0	11.7188	0	0	0	1	0	0	1	1	0	1	0	0	1	0	0	0	0	0	0	1	0	0	0	0	1	22	1	3	0	1	0	10.2	30.4	16.1	76	25.5	33.6	14570	83.9	12.5	0.1	3.3	0.2	296000	8.7	8.3
36	3	1	16.8	1	0	0	1	0	0	1	0	0	0	0	0	0	0	0	0	0	0	0	0	0	0	0	0	1	51	1	18	0	1	1	14	44.1	23.2	70.2	22.3	31.7	17820	73.1	20.3	0.1	6.1	0.4	199000	9.7	13.2
32	2.66667	0	19.6	1	0	0	1	0	1	0	0	0	0	0	1	0	0	0	0	0	0	0	0	0	0	0	0	1	1	1	0	0	1	0	9.9	31.7	18	93.8	29.3	31.2	9990	72.5	21	0.2	5.9	0.4	150000	9.6	9.9
40	3.33333	0	16.568	0	0	0	0	0	1	0	0	0	0	0	0	0	0	0	0	0	0	0	0	0	0	0	0	0	0	1	2	0	0	0	9.6	29.2	20.3	73.6	24.2	32.9	17800	73.7	21.7	0.2	4.2	0.2	95000	9.1	9.6
78	6.5	0	12.0758	1	0	0	1	0	0	0	0	0	0	0	1	1	0	0	0	0	1	0	1	0	0	0	0	1	13	1	6	0	1	0	9.5	30.6	18.4	77.5	24.1	31	11690	81.5	14.9	0	3.5	0.1	109000	9.1	9.6
59	4.91667	0	17.4191	0	0	0	1	0	0	0	0	0	0	1	0	0	0	0	0	0	0	0	0	0	0	0	0	1	0	1	0	0	1	0	15.3	60.8	27.4	68.8	17.3	25.2	12870	13	76.9	0.9	4.6	0.9	162000	9.8	10.1
59	4.91667	0	17.4191	0	0	0	0	0	0	0	0	0	0	0	0	0	0	0	0	0	0	1	0	0	0	0	0	0	0	1	1	0	0	0	14	43.8	28	72.6	23.2	32	8530	80.1	15	0	4.8	0.1	49000	9.8	10.6
33	2.75	1	20	0	0	0	1	0	1	0	1	0	0	0	0	0	0	0	0	0	0	0	0	0	0	0	0	1	2	1	2	0	0	0	8.4	23.6	13.2	80	28.5	35.6	8040	76.7	18.7	0	4.5	0.1	4000	9.7	10.4
138	11.5	0	10.682	1	0	0	1	0	0	1	0	0	0	0	1	0	0	0	0	0	0	0	0	0	0	0	0	1	6	1	7	0	1	0	15.3	44.9	18.2	79.6	27.1	34.1	10570	91.8	6.4	0	0.9	0.9	97000	8.8	10.7
56	4.66667	0	16	0	0	0	0	0	0	1	1	0	1	0	0	0	0	0	0	0	0	0	0	0	0	0	0	0	0	1	2	0	0	0	15.7	46.7	15	76.4	25.7	33.6	6710	81.9	17.3	0	0.7	0.1	347000	9.9	11.3
31	2.58333	0	11.77	0	0	1	1	0	0	0	0	0	0	0	0	1	0	0	0	0	0	1	0	0	0	0	0	1	10	1	2	0	0	0	15.1	43.7	14.1	85.9	29.7	34.6	7430	28.7	60	7.7	3.5	0.1	171000	9.6	10.7
42	3.5	0	9.18367	1	0	1	0	0	0	0	0	0	0	0	0	0	0	0	0	1	0	0	0	0	0	0	0	0	0	0	0	0	0	0	9.8	27.8	16.5	67.9	24.4	35.9	13800	80.8	14.5	0.4	4	0.3	260000	9.2	9.5
46	3.83333	1	15.5858	0	0	0	0	0	0	0	0	0	0	0	0	0	0	0	0	0	0	0	0	0	0	0	0	0	0	1	1	0	0	0	13	38.5	15.6	73.8	24.9	33.8	11090	51.3	34.6	0.3	13.7	0.1	127000	9.6	8.4
78	6.5	0	12.0758	0	0	0	0	0	0	0	0	0	0	0	1	0	0	0	0	0	0	0	0	0	0	0	0	0	0	0	0	0	0	0	9.3	29.2	22.9	77.9	24.8	31.8	10090	54	36	0	3	0	366000	9.6	10.4
78	6.5	0	12.0758	1	0	0	1	0	0	0	0	0	0	0	1	0	0	0	0	0	0	1	0	0	0	0	0	1	0	0	0	0	0	0	10.4	32.5	19	74.7	23.9	32	8800	68.5	25.9	0.2	5.3	0.1	282000	8.3	8
180	15	0	22.5827	0	1	0	1	0	0	1	1	1	1	0	0	0	0	0	0	0	0	0	0	0	0	0	0	1	12	1	1	0	1	0	11.8	35	20.9	57.4	19.3	33.7	12240	77.5	12.3	0.5	9.3	0.4	205000	9.6	10.4
38	3.16667	0	11.9024	0	0	0	1	0	0	0	0	0	0	0	0	0	0	0	0	0	0	1	0	0	0	0	0	1	10	1	9	0	1	0	12.6	36.9	15.3	82.7	28.3	34.1	17480	87.8	7.7	0.1	4.2	0.2	102000	12	14.6
61	5.08333	1	16.0229	0	0	0	1	0	0	0	0	0	0	0	0	0	0	0	0	0	0	0	0	0	0	0	0	1	1	0	0	0	0	0	15.1	43.7	13.8	80.9	28.7	34.6	10560	71.8	22.2	0	5.6	0.4	308000	9.4	10.5
54	4.5	0	14.5975	1	0	0	1	0	0	1	0	1	0	0	1	0	0	0	0	0	0	1	0	0	0	0	0	1	25	1	1	0	1	0	8.3	23.9	17.7	83.9	29.1	34.7	16020	81	10	0	6	0	131000	9.4	10.5
31	2.58333	1	17.6	0	0	0	1	0	0	1	0	0	0	0	0	0	0	0	0	0	0	0	0	0	0	0	0	1	10	1	2	0	0	0	15	45.4	18.7	83.9	27.7	33	12810	35.4	56.7	0	7.7	0	305000	10.4	11.8
31	2.58333	1	17.6	1	0	0	1	0	0	0	0	0	0	0	0	0	0	0	0	0	0	1	0	0	0	0	0	1	8	1	4	0	1	0	10.7	30.8	18.2	78.8	27.4	34.7	10690	43.3	45.9	0.1	10.6	0.1	60000	11.3	17.4
29	2.41667	1	12	0	0	0	1	1	0	1	0	0	0	0	0	0	0	0	0	0	0	0	0	0	0	0	0	1	3	0	0	0	0	0	12.8	38.5	19.9	70.5	23.4	33.2	6200	25	60.3	6	8.1	0.6	268000	9.5	10.2
162	13.5	1	15.8875	0	0	0	0	0	0	1	0	0	0	0	0	0	0	0	0	0	0	0	0	0	0	0	0	0	0	1	19	0	0	0	12.6	38.3	20.1	69.5	22.9	32.9	14070	76.3	19.8	1.1	2.6	0.2	247000	9.8	10.2
39	3.25	0	15.2778	1	0	0	1	1	0	1	0	0	0	0	1	0	0	0	0	0	0	0	0	0	0	0	0	1	21	1	14	0	1	0	9.4	30.8	25.4	67.8	20.7	30.5	14590	41.8	41.8	0	10.9	3.7	250000	9.2	11.6
30	2.5	1	12.9132	0	0	1	1	1	0	0	0	0	0	0	1	0	0	0	0	0	0	0	0	0	0	0	0	1	13	1	10	0	0	1	9	26.2	15.9	83.4	28.7	34.4	11720	78.8	12.2	2.9	5.2	0.9	412000	14.4	15.8
138	11.5	0	10.682	1	0	0	1	0	1	1	0	0	0	0	1	1	0	0	0	0	0	1	0	0	0	0	0	1	21	1	3	0	1	0	10.8	33.8	21.8	74.1	23.7	32	21830	94	5.1	0	0.8	0.1	170000	9.8	11.6
32	2.66667	1	13.7877	1	0	0	1	0	0	0	0	0	0	0	1	0	0	0	0	0	0	1	0	0	0	0	0	1	8	1	6	0	1	0	12.5	36.8	22.9	74.5	25.3	34	20980	83.5	9	1	5.6	0.9	105000	9.2	11.1
48	4	1	14.6092	0	0	0	1	0	0	0	0	0	0	0	1	0	0	0	0	0	0	1	0	0	0	0	0	1	2	0	0	0	0	0	12.2	35.1	14.6	75.5	26.2	34.8	8920	60.6	30.4	0.1	8.7	0.2	351000	9.3	9.2
170	14.1667	0	15.0657	0	0	0	0	0	0	0	1	0	0	0	0	0	0	0	0	1	0	0	0	0	0	0	1	0	0	1	2	0	0	0	9.7	30.3	30.4	67	21.5	32	5480	60.7	30.5	0	8.8	0	268000	9.6	10.6
199	16.5833	0	17.7778	0	0	0	0	0	0	1	0	0	0	0	0	0	0	0	0	1	0	0	0	0	0	0	1	0	0	1	3	0	0	0	12.1	37.6	15.4	78.8	25.4	32.2	8160	68.3	20.7	0.6	9.8	0.6	418000	9.7	9.6
29	2.41667	1	12	0	0	0	0	0	0	1	0	0	0	0	0	0	0	0	0	0	0	0	0	0	0	0	0	0	0	0	0	0	0	0	12.7	38.5	16.7	73.5	24.2	33	8680	34	51	2	5	0	419000	9.8	10.2
28	2.33333	0	13.0719	0	0	0	1	0	1	1	0	0	0	0	0	0	0	0	0	0	0	0	0	0	0	0	0	1	3	1	3	0	1	1	10.6	31.9	17.3	72.7	24.1	33.2	19560	72.7	20.9	0	6.2	0.2	140000	12.3	15.2
30	2.5	1	17.5781	0	0	0	1	0	0	0	0	0	0	0	0	1	0	0	0	0	0	1	0	0	0	0	0	1	9	1	3	0	0	0	16.9	48.4	19.9	77.3	27	34.9	25450	79.5	14	0.2	6	0.3	140000	10	13
111	9.25	1	10.4167	1	0	0	1	0	0	0	0	0	0	0	0	0	0	0	0	0	0	1	0	0	0	0	0	1	7	0	0	0	0	0	10.3	31.4	17.7	67.4	22.1	32.8	13780	86.3	8.6	0.3	4.6	0.2	624000	8.3	8.5
170	14.1667	1	24.5775	0	0	0	0	0	0	0	0	0	0	0	0	0	1	0	0	0	0	0	0	0	0	0	0	0	0	0	0	0	0	1	9.8	29.8	19.4	93.1	30.6	32.9	26880	73	13	0	2	0	14000	10.1	12.3
149	12.4167	0	15.3061	1	0	0	0	0	0	0	0	0	0	0	0	0	0	0	0	0	0	0	0	1	0	0	0	0	0	0	0	0	0	0	9.4	28.8	14.5	87	28.4	32.6	10020	93	3.1	0	3.7	0.2	302000	9.5	10.4
170	14.1667	1	24.5775	0	0	0	0	0	0	0	0	0	0	0	0	0	1	0	0	0	0	0	0	0	0	0	0	0	0	0	0	0	0	1	10.4	30.6	16.3	92.2	31.3	34	19710	84.3	4.2	0.1	11.2	0.2	101000	11.6	16.6
64	5.33333	0	12.6247	0	0	0	1	0	0	0	0	0	0	0	0	0	0	0	0	0	0	1	0	0	0	0	0	1	1	0	0	0	0	0	10.3	31.8	14.7	81.7	26.5	32.4	15550	74.1	21.4	0.2	4.1	0.2	657000	9.3	9.6
123	10.25	0	17.3913	0	0	0	0	0	0	0	0	0	0	0	0	0	0	0	0	0	0	0	0	0	0	0	0	0	0	0	0	0	0	0	8.5	27.9	26.3	61.9	18.8	30.5	31410	30.1	30	0	1.8	0	100000	9.3	9.6
34	2.83333	1	7.82729	0	0	0	1	0	0	1	0	0	0	0	1	0	0	0	0	0	0	1	0	0	0	0	0	1	3	1	2	0	1	0	11.6	35.3	15.5	89.8	29.5	32.9	23590	88.4	6.5	0	4.9	0.2	193000	9.4	8.7
25	2.08333	1	15.1433	0	0	0	1	0	0	0	0	0	0	0	0	0	0	0	0	0	0	0	0	0	0	0	0	1	56	1	6	0	0	0	13	40.2	14.6	89.5	29	32.3	8130	50	33	1	11	1	264000	9.4	9.7
30	2.5	0	11.0803	0	0	1	0	0	0	1	0	0	0	0	0	0	0	0	0	0	0	0	0	0	0	0	0	0	0	0	0	0	0	0	10.6	31.7	15.3	72	24.1	33.4	10380	37.4	51.7	2.1	8.6	0.2	462000	7.4	6.9
28	2.33333	0	10.2041	0	0	1	1	0	0	0	0	0	0	0	0	0	0	0	0	0	0	1	0	0	0	0	0	1	2	0	0	0	0	0	10.1	32.5	18.1	76.8	23.9	31.1	8510	53.3	31.7	4.8	9.8	0.4	509000	8.7	9.8
30	2.5	0	15.0497	0	0	0	1	0	0	0	0	0	0	0	1	0	0	0	0	0	0	1	0	0	0	0	0	1	14	1	7	0	1	0	10.4	30.2	17	78	26.9	34.4	6560	53	24	4	14	1	130000	8.8	9.8
24	2	1	14.8	0	0	0	1	0	0	0	0	0	0	0	0	0	0	0	0	0	0	1	0	0	0	0	0	1	1	0	0	0	0	0	13.3	37.9	21.2	76.4	26.8	35.1	5870	47	33.9	10.7	8.2	0.2	175000	8.9	10.1
145	12.0833	0	17.7515	0	0	0	0	0	0	0	0	0	1	0	0	0	0	0	0	0	0	0	0	0	0	0	0	0	0	0	0	0	0	0	11.9	37.2	13.2	83	26.6	32	10640	87.6	9.6	0.1	2.5	0.2	242000	9.4	9.3
25	2.08333	1	14.6684	0	0	0	0	0	0	1	0	0	0	0	0	0	0	0	0	0	0	0	0	0	0	0	0	0	0	0	0	0	0	0	9.8	29.8	16.8	76.6	25.2	32.9	10070	55	31	3	4	1	270000	9.4	9.3
24	2	0	14.3229	0	0	0	1	0	0	0	0	0	0	0	0	0	0	0	0	0	0	0	0	0	0	0	0	1	32	1	3	0	0	0	13.9	40.3	15.4	81.6	28.1	34.5	13020	47.6	18.2	24.3	9.5	0.4	393000	10.8	11.8
23	1.91667	1	12.6874	0	0	0	1	0	0	1	0	0	0	0	0	0	0	0	0	0	0	0	0	0	0	0	0	1	10	0	0	0	0	0	16.9	50.6	16.3	96.9	32.4	33.4	13960	39.8	47.1	3.8	9	0.3	216000	11.5	14
26	2.16667	0	13.8408	1	0	0	0	0	1	0	0	0	0	0	0	0	0	0	0	0	0	0	0	0	0	0	0	0	0	1	3	0	1	0	13.1	41.7	14	93.1	29.2	31.4	50260	78.2	7.3	0	10	0	324000	11.4	15.3
23	1.91667	1	11.5702	0	0	0	1	0	0	0	0	0	0	0	0	0	0	0	0	0	0	1	0	0	0	0	0	1	6	1	5	0	0	0	14.5	42.9	16.3	80.3	27.2	33.8	7590	63.6	25.4	1.2	9.7	0.1	139000	9.8	11.8
185	15.4167	0	19.3821	0	0	0	0	0	0	0	1	0	0	0	0	0	0	0	0	0	0	0	0	0	0	0	0	0	0	1	2	0	0	0	11.2	33	12.5	81.7	27.7	33.9	8590	64.5	27.1	1.3	6.6	0.5	338000	11.6	14.8
24	2	1	14	0	0	0	0	0	0	0	0	0	0	0	0	0	0	0	0	0	0	1	0	0	0	0	0	0	0	0	0	0	0	0	8.8	26.7	14.3	78.1	25.7	33	9680	48.9	41.5	3.4	6.1	0.1	355000	10.6	10.6
30	2.5	1	12.9132	1	0	1	0	0	0	0	0	0	0	0	0	0	0	0	0	0	0	0	0	0	0	0	0	0	0	0	0	0	0	1	9.7	30.5	17.2	79.4	25.3	31.8	6170	59.8	27.9	4.9	5.8	1.6	573000	10.1	11.6
30	2.5	1	12.9132	0	0	1	1	0	0	0	0	0	0	0	0	0	0	0	0	0	0	0	0	0	0	0	0	1	12	0	0	0	0	1	11.1	33.5	21.6	74.3	24.6	33.1	6490	72.8	24.5	0	2.5	0.2	367000	10.1	14.3
23	1.91667	0	14.0335	0	0	0	1	0	0	0	0	0	0	0	0	0	0	0	0	0	0	1	0	0	0	0	0	1	1	1	0	0	0	0	14.5	42.3	16.5	84.1	28.8	34.3	12180	81.1	12.4	0	6.3	0.2	166000	10.2	14.2
94	7.83333	1	20.4904	0	0	0	1	0	0	0	1	0	0	0	0	0	0	0	0	0	0	0	0	0	0	0	0	1	1	0	0	0	0	0	10.4	31.8	14.5	73.6	24.1	32.7	7100	89.2	6.9	2.8	1	0.1	189000	10.9	11.6
117	9.75	1	13.8889	1	0	0	1	0	0	0	0	0	0	0	0	1	0	0	0	0	0	0	0	0	0	0	0	1	3	0	0	0	0	1	21.9	78.4	30.5	81.9	22.9	27.9	6190	44	48.9	2.6	3.7	0.8	21000	11.2	14.5
23	1.91667	0	9.92	1	0	1	0	0	1	0	0	0	0	0	0	0	0	0	0	0	0	0	0	0	0	0	0	0	0	1	35	0	1	0	8.3	24.3	13.7	83.8	28.6	34.2	12500	72	19	0	7	0	383000	10.8	13.5
26	2.16667	1	13.7741	0	0	0	1	0	1	0	0	0	0	0	0	0	0	0	0	0	0	1	0	0	0	0	0	1	13	0	0	0	0	0	9.8	29.6	17	75.7	25.1	33.1	4440	81.1	11.7	0	7.2	0	191000	9	8.1
[truncated: 7 more columns]
